# Supplementary material for: Intestinal inflammation promotes neuroinflammation and PD-associated nigrostriatal pathology independently of LRRK2 G2019S kinase activity
Source: Front Cell Neurosci. 2026 Apr 10;20:1794784. doi: 10.3389/fncel.2026.1794784 (PMC13105876; doi:10.3389/fncel.2026.1794784)
Supplement: Supplementary file 1 [file Data_Sheet_1.xlsx]

## Sheet: cpm_genename
Genotype	G2019S	G2019S	G2019S	G2019S	G2019S	G2019S	G2019S	G2019S	G2019S	G2019S	G2019S	G2019S	G2019S	G2019S	B6	G2019S	B6	G2019S	G2019S	G2019S	G2019S	G2019S	G2019S	B6	WTOE	B6	WTOE	WTOE	B6	B6	B6	B6	WTOE	WTOE	WTOE	WTOE	B6	B6	B6	WTOE	WTOE	B6	WTOE	WTOE	B6	WTOE	WTOE	B6	B6
Sex	Female	Female	Male	Male	Male	Male	Female	Female	Female	Female	Male	Female	Female	Female	Female	Female	Male	Female	Female	Female	Male	Male	Male	Female	Female	Female	Female	Male	Male	Male	Male	Female	Female	Female	Male	Male	Female	Female	Female	Female	Male	Male	Male	Male	Female	Female	Male	Male	Male
Treatment	DSS	DSS	DSS	DSS	DSS	DSS	H2O	H2O	H2O	H2O	DSS	DSS	DSS	DSS	H2O	H2O	H2O	DSS	DSS	DSS	H2O	H2O	H2O	DSS	DSS	DSS	DSS	DSS	DSS	DSS	DSS	H2O	H2O	H2O	DSS	DSS	DSS	DSS	DSS	DSS	H2O	H2O	H2O	H2O	DSS	DSS	DSS	DSS	DSS
geneID	m292	m293	m294	m295	m296	m297	m298	m299	m300	m301	m303	m305	m306	m307	m313	m314	m316	m317	m318	m319	m320	m321	m322	m323	m324	m325	m326	m327	m328	m329	m330	m332	m333	m334	m335	m337	m338	m339	m340	m341	m342	m343	m344	m345	m346	m347	m348	m349	m350
ENSMUSG00000000001	18.6615	18.1069	18.6087	16.8546	17.9571	17.9028	17.1082	17.9678	18.256	18.2059	21.5735	20.0515	17.8984	18.6736	19.3629	20.2953	17.2702	18.8444	18.4775	18.5163	18.0712	19.408	18.4479	18.0814	17.6352	18.7285	19.8085	16.5817	18.4194	18.7645	18.0309	17.3609	16.3588	16.5681	16.9351	17.9342	18.6647	15.5767	17.5931	19.946	18.4444	16.0979	15.3956	17.5804	17.4609	17.3842	19.085	17.6742	17.6309
ENSMUSG00000000003	0	0	0	0	0	0	0	0	0	0	0	0	0	0	0	0	0	0	0	0	0	0	0	0	0	0	0	0	0	0	0	0	0	0	0	0	0	0	0	0	0	0	0	0	0	0	0	0	0
ENSMUSG00000000028	0.389322	0.577002	1.16463	0.722017	1.22082	1.01377	0.464094	0.674337	0.489437	0.604537	0.757665	0.550261	0.464223	0.857712	0.617963	0.545016	0.872231	0.575062	0.780738	0.86942	0.550645	0.591378	0.848181	0.857036	0.932377	0.864392	0.875374	0.753713	0.52413	0.63918	0.972621	0.984274	0.60793	0.934291	0.86215	0.783755	0.791528	0.691201	0.702787	0.672033	0.52876	0.867398	0.382161	0.877803	0.766952	0.527595	0.71084	0.721844	0.642096
ENSMUSG00000000031	0.519096	0.21981	0.253179	0.0451261	0.110983	0.0862785	0.274237	0.239281	0.0244718	0.139509	0.498464	0.374177	0.128951	0.514627	0.205988	0.519063	0.174446	0.132707	0.216872	0.422961	0.150176	0.0806425	0.40053	0.31355	0.079918	0.314324	0.150064	0.251238	0.0499172	0.0456557	0.074817	0.397898	0.221065	0.145334	0.143692	0.13831	0.280865	0.123429	0.0468525	0.698915	0.404346	0.408187	0.0818916	0.121917	0.10226	0.105519	0.150784	0.174992	0.321048
ENSMUSG00000000037	0.778644	0.879241	1.01272	0.767143	0.887865	0.776506	0.653951	0.826607	0.758627	0.697543	0.598156	1.01248	0.747915	0.955737	0.892614	0.778594	1.0176	0.729887	0.780738	0.681438	0.901055	0.537617	1.08379	0.919746	0.559426	0.445293	0.875374	0.577847	0.998344	0.616352	0.773109	0.565434	0.386864	0.622861	0.677404	0.737652	0.48513	0.715886	0.609082	0.779559	0.777589	0.765351	0.68243	0.609585	0.460171	1.37175	0.34465	0.831214	0.53508
ENSMUSG00000000049	0.207638	0.0824288	0.0506359	0.0451261	0.110983	0.150987	0.0421904	0.130517	0.0978874	0.139509	0.159508	0.198094	0.128951	0.12253	0.160213	0.181672	0.174446	0.0663534	0.0216872	0.187983	0.150176	0.0537617	0.212045	0.167227	0.079918	0.157162	0.100043	0.0251238	0.0499172	0.136967	0	0.125652	0.138166	0.0622861	0.0615822	0	0.510663	0.0740572	0.163984	0.134407	0.0933106	0.127559	0.136486	0.0487668	0.0766952	0.158278	0.0430812	0.0874962	0.13377
ENSMUSG00000000056	28.3167	26.2124	30.2296	30.0765	28.4339	26.6169	29.4278	26.1904	25.6954	28.111	35.2115	30.7926	29.4008	32.5441	29.9369	27.4065	33.0576	28.5098	32.0536	29.2313	26.7063	26.5314	29.7335	30.1844	27.0656	30.8562	30.2379	29.219	28.7523	26.9825	30.4755	28.1879	30.5347	24.9559	24.2018	29.6444	28.6993	31.3262	27.0807	28.6555	28.0865	29.5936	29.3718	26.8705	29.1442	28.622	28.6275	27.3863	25.8176
ENSMUSG00000000058	15.6767	14.0953	15.7984	13.5604	16.5365	13.5457	15.4839	16.2276	14.7321	14.7414	14.3358	15.9796	15.4741	18.2325	16.5935	15.8574	16.4561	15.394	15.1159	16.613	14.3918	15.0264	14.2777	16.4509	13.1865	16.1877	14.156	13.4412	13.1282	12.2814	11.6465	16.1463	14.7285	14.2012	15.7035	15.191	19.6861	15.0583	14.6883	15.9406	14.8986	14.0314	15.5048	13.9961	14.7766	13.48	16.737	14.3712	15.6511
ENSMUSG00000000078	20.6081	18.6564	21.9253	21.5251	20.0436	21.0951	18.9013	20.8827	17.1548	19.4847	21.0152	18.4007	21.0448	20.1685	21.8805	18.4786	19.9741	20.7907	18.4341	24.7432	18.1713	21.7466	23.702	22.0321	21.7643	20.2477	22.2345	20.0237	19.1682	23.5583	18.804	17.8007	19.8406	16.9833	16.9351	19.3173	23.0309	18.2428	17.5931	20.2416	19.2842	21.7105	20.6913	18.3119	18.1512	19.8112	18.8911	20.2335	21.1089
ENSMUSG00000000085	19.9073	17.5299	18.8366	18.7048	19.9992	19.0675	19.5763	18.8379	18.5007	16.4155	18.7422	19.3251	17.0215	16.6886	19.546	17.7	18.1424	19.7733	18.4775	18.5868	18.0461	16.5317	18.4479	18.0187	14.998	16.633	19.2832	17.4359	18.8188	14.9294	18.829	21.0048	20.1998	18.3121	19.7884	17.2657	14.4518	16.342	17.2183	19.2202	16.5782	18.1643	18.7532	19.2141	17.9211	18.1229	19.0634	21.4147	20.012
ENSMUSG00000000088	23.6189	28.1907	28.2548	26.1957	24.7049	22.9069	23.4789	22.9275	23.1993	24.507	23.6671	23.0449	23.4691	29.7749	20.8048	22.9426	24.1899	23.5554	21.2317	25.0252	23.928	31.585	20.5448	27.028	27.9713	26.7962	21.5092	20.5261	23.7107	25.2248	25.4877	23.8948	22.0789	26.6169	23.2575	27.2931	27.346	31.5237	24.2462	23.2255	24.7584	23.2667	27.2426	25.5538	23.8522	23.5571	23.63	25.6801	21.2427
ENSMUSG00000000093	1.47942	1.29139	1.9748	1.08303	1.88671	1.18633	1.70871	1.54445	1.46831	2.34839	1.81441	1.29861	1.16056	1.44586	0.640851	0.882406	1.80261	1.76942	1.58316	1.43337	1.82714	1.15588	1.46076	1.52594	1.67828	2.01692	1.82578	1.13057	1.84694	1.02725	1.44646	1.52877	1.96196	2.53297	2.4017	1.82108	1.37879	1.728	1.28844	1.82793	1.30635	2.1685	1.9927	1.56054	2.32642	2.03124	1.80941	1.92492	1.76576
ENSMUSG00000000094	0.0778644	0.137381	0.12659	0.157941	0.0221966	0.0431392	0.0843807	0.0435056	0.171303	0.0930057	0.0598156	0.0220104	0.0257902	0.0735182	0.0457751	0.0778594	0.145372	0.0221178	0.15181	0.211481	0.125147	0.0806425	0.141364	0.271743	0.213115	0.183356	0.0500214	0.226114	0.124793	0.0913114	0.174573	0.125652	0.138166	0.0622861	0.102637	0.0691549	0.0510663	0.1728	0.163984	0.0268813	0.186621	0.0765351	0.0818916	0.0487668	0.127825	0.211038	0.0861624	0.021874	0.160524
ENSMUSG00000000103	0	0	0	0	0	0	0	0	0	0	0	0	0	0	0	0	0	0	0	0	0	0	0	0	0	0	0	0	0	0	0	0	0	0	0	0	0	0	0	0	0	0	0	0	0	0	0	0	0
ENSMUSG00000000120	6.20319	3.04987	4.15214	9.7021	3.77343	4.83159	2.93223	3.85025	4.35599	2.23214	1.55521	2.113	5.75121	5.07276	3.63912	2.75103	2.61669	9.75394	2.38559	6.5559	5.35627	7.44599	3.79326	3.1773	11.002	1.85975	5.70244	5.92921	4.24296	13.8565	5.5614	2.07326	3.50941	6.10403	7.16406	8.43689	3.75337	1.9008	2.36605	2.7419	5.56753	3.03589	3.02999	3.92573	4.2438	7.59736	3.08031	3.28111	4.46791
ENSMUSG00000000125	2.88098	7.44607	7.87388	7.55861	4.55031	6.75129	5.50584	4.37232	7.07236	8.85879	4.14722	2.61924	5.64805	5.6364	7.80465	2.69913	10.2342	6.70169	5.03142	9.04667	5.00586	5.56433	6.4556	5.93654	6.39344	6.31268	6.47777	4.62278	5.19139	3.05893	7.45676	3.70673	3.70284	8.53319	6.01453	13.2316	3.67677	6.07269	7.73066	4.35478	4.69663	6.42895	5.02268	6.65667	6.72361	7.35994	5.0405	5.31539	5.21703
ENSMUSG00000000126	1.99852	3.35211	4.05087	4.06135	1.9755	2.54521	1.96185	2.65384	2.32483	3.18544	1.43558	2.15702	2.45007	1.02925	2.47185	2.28388	5.26246	2.78684	4.33743	4.3941	1.70199	1.93542	3.95818	2.5502	2.71721	4.71487	3.70158	2.0099	2.94511	1.07291	2.89292	1.54971	1.90669	3.69564	1.88852	4.77169	1.07239	2.39452	3.18597	2.68813	1.24414	2.24503	1.9927	2.19451	2.47981	3.69316	2.19714	2.778	2.3811
ENSMUSG00000000127	7.42307	7.47355	8.20302	7.2653	6.72558	6.47089	7.97398	7.96153	6.85212	7.06843	7.41714	8.14386	6.91177	6.66565	8.14796	8.305	7.47212	7.16616	7.56882	7.80128	7.13335	7.79544	8.15197	6.2919	7.27254	7.4914	7.32813	8.03961	7.46262	7.94409	6.98292	8.02078	6.21746	6.02099	7.18459	6.15478	8.09401	6.93669	6.88732	7.12355	7.74478	6.9647	6.44214	7.33941	6.41683	6.91149	7.23764	7.28406	7.91918
ENSMUSG00000000131	48.6393	46.902	51.5473	48.8715	53.8934	52.6946	55.1006	50.5971	59.6134	50.2696	47.354	51.3503	48.4855	49.0366	50.1924	49.1552	52.3339	53.4366	53.0468	49.275	54.689	46.3425	47.0034	49.8335	42.25	51.3397	55.5737	51.8555	54.0353	46.7058	49.9279	51.9361	51.453	49.8496	54.6029	50.7827	43.6106	51.7166	50.0619	46.7735	49.5479	51.3296	56.669	55.3016	51.9738	53.5245	49.4141	54.3133	54.5246
ENSMUSG00000000134	16.5072	17.0353	17.3428	17.0351	17.8017	18.7871	18.0786	16.4234	18.721	16.9968	16.4692	17.1461	17.2278	18.6491	17.4403	17.4405	19.0437	19.0876	17.7184	18.6103	17.5455	15.8059	15.8563	17.726	16.9959	17.6022	19.1582	17.0088	18.1948	17.0067	17.6568	18.1777	18.5971	17.1702	17.7357	17.0351	18.9967	17.2553	17.1012	17.5535	18.0712	17.9602	18.7259	18.7996	18.458	16.5929	17.2971	19.4898	18.9953
ENSMUSG00000000142	12.1987	11.2378	11.8488	12.0487	12.5189	12.6398	12.1086	10.5284	11.9912	11.5327	12.8205	12.59	10.935	8.99373	12.3364	12.0423	13.8976	12.0763	14.0967	13.2058	12.8901	10.161	15.3851	12.6674	11.3217	13.4112	13.6808	12.6121	16.1232	8.42347	13.2426	11.8322	11.4678	15.4262	12.0496	10.1197	6.91949	12.6885	12.2285	11.8009	10.202	14.108	14.0308	12.5818	12.4502	12.7678	10.9857	13.4307	12.0125
ENSMUSG00000000148	9.83686	11.6225	10.6082	11.1687	11.7864	11.3672	12.6571	10.2238	10.7676	13.0208	9.73001	10.3009	10.4966	10.5376	11.1691	9.47289	13.8685	11.6561	10.952	12.1014	11.4384	9.46205	10.4138	10.7652	9.64344	12.1015	12.2552	11.984	10.2081	7.92126	12.9932	11.9998	11.9928	13.786	11.2901	13.7388	8.50254	11.5776	11.2212	12.3923	10.9173	12.9089	13.0481	11.2651	13.3705	11.6862	11.0072	12.1838	11.959
ENSMUSG00000000149	50.6637	59.3762	58.5857	60.5366	61.1739	57.0732	57.7797	55.3174	55.0127	66.9176	49.0488	48.665	54.0562	68.0534	59.6907	52.1398	60.9981	65.9331	55.2806	57.2642	78.1415	67.5246	65.2628	61.9574	72.5389	66.8725	63.8523	54.8703	54.8091	57.024	65.4898	56.4177	63.8326	65.3381	67.1656	86.8355	76.4463	72.033	60.6037	53.5207	60.2165	66.458	67.506	64.4454	62.8645	64.1027	69.9854	65.9065	60.0894
ENSMUSG00000000154	0.545051	0.467097	0.481041	0.338445	0.577113	0.301975	0.316428	0.456809	0.26919	0.581286	0.378832	0.572271	0.335272	0.735182	0.297538	0.493109	0.436116	0.353885	0.368682	0.446459	0.525615	0.430093	0.212045	0.271743	0.452869	0.314324	0.72531	0.552723	0.274544	0.31959	0.448902	0.774854	0.469764	0.31143	0.369493	0.184413	0.612796	0.543086	0.327967	0.698915	0.248828	0.586769	0.436755	0.268218	0.562432	0.184658	0.667759	0.306237	0.53508
ENSMUSG00000000157	0.129774	0.0549526	0.0253179	0.0451261	0	0.129418	0.0421904	0.0217528	0.0244718	0.0232514	0.259201	0.0660313	0.0515804	0.0490121	0.0457751	0.103813	0.145372	0.0884711	0.130123	0.117489	0.0500586	0.0268808	0.0235606	0.0209033	0	0	0.0750321	0.0251238	0.0249586	0.0456557	0.024939	0.020942	0	0.041524	0.164219	0.0230516	0	0.098743	0.0468525	0.080644	0.0622071	0.0255117	0	0.0243834	0.0511301	0.0263797	0.0861624	0.174992	0.026754
ENSMUSG00000000159	0.285503	0.21981	0.303815	0.0676891	0.13318	0.172557	0.274237	0.174023	0.26919	0.16276	0.13957	0.0220104	0.206321	0.0980243	0.27465	0.363344	0.0872231	0.287531	0.195184	0.234978	0.125147	0.241927	0.0706818	0.271743	0.106557	0.0523874	0.125053	0.175866	0.199669	0.0456557	0.074817	0.251304	0.110533	0.20762	0.205274	0.161361	0.102133	0.320915	0.0702787	0.268813	0.0933106	0.229605	0.163783	0.219451	0.230086	0.131899	0.215406	0.174992	0.26754
ENSMUSG00000000167	0.726734	0.604478	0.455723	0.879958	0.621506	0.690228	0.632855	0.913618	0.685212	0.372023	0.697849	1.16655	0.670545	0.637158	1.12149	0.934313	0.872231	0.685651	1.27954	0.728433	0.850996	0.403212	0.918863	0.689809	0.346311	0.733424	0.550235	0.904456	0.948426	0.342418	0.798048	1.15181	1.24349	0.788957	0.94426	0.645445	0.459597	0.789944	0.56223	1.1559	0.870899	0.790863	0.655133	0.99972	0.587997	0.369316	0.71084	1.02808	0.40131
ENSMUSG00000000168	60.3449	65.6683	68.5357	64.5754	62.4613	64.6226	64.8466	60.1683	59.6134	67.9639	65.0994	66.9557	64.2176	72.2194	61.2928	69.3208	65.9698	62.726	63.5867	62.3163	61.1966	61.9065	60.9513	65.6364	63.6148	66.7154	58.1498	60.9503	58.7026	59.398	58.4072	68.3547	61.2627	59.3586	61.6438	66.4578	64.7521	69.6385	63.6491	64.4615	60.8696	65.1824	61.3095	59.398	59.3365	63.1795	64.0617	60.1974	59.6079
ENSMUSG00000000171	31.8984	34.0431	34.9135	34.183	31.941	33.4329	32.2545	31.9331	30.8345	32.5287	35.1915	32.1352	35.0747	39.1117	33.6218	35.4001	32.9413	29.9917	30.1235	32.5915	35.917	34.5419	30.9586	33.738	36.9754	36.2783	29.1875	30.0983	30.0751	34.7668	32.9195	32.6067	32.4137	32.6794	34.137	31.8804	35.4911	32.6839	32.4219	31.9619	32.0989	32.1192	29.0442	34.2831	31.7518	32.0514	35.5635	36.4203	31.9443
ENSMUSG00000000182	0.181684	0.357192	0.329133	0.203067	0.221966	0.172557	0.56957	0.282787	0.318134	0.279017	0.239263	0.352167	0.257902	0.12253	0.228875	0.285484	0.232595	0.287531	0.260246	0.352468	0.325381	0.268808	0.353409	0.18813	0.186475	0.392906	0.275118	0.326609	0.149752	0.182623	0.349146	0.293188	0.386864	0.249144	0.636349	0.461032	0.255332	0.222172	0.304541	0.645152	0.217725	0.178582	0.354864	0.390135	0.255651	0.184658	0.34465	0.240615	0.374556
ENSMUSG00000000183	0	0	0	0	0	0	0	0	0	0	0	0	0	0	0	0	0	0	0	0	0	0	0	0	0	0	0	0	0	0	0	0	0	0	0	0	0	0	0	0	0	0	0	0	0	0	0	0	0
ENSMUSG00000000184	25.1502	13.4084	12.8868	12.6579	18.5786	18.593	18.3528	26.5819	15.2704	15.3459	33.5167	39.9049	18.0789	16.076	24.1463	35.5558	20.5847	21.9408	42.2466	15.6496	17.8209	15.3221	22.8302	13.5872	11.7213	25.827	26.2362	24.2193	20.2165	15.6599	20.9238	26.2194	19.6748	13.9313	19.2342	15.3754	12.2559	12.4416	17.3354	21.8545	18.32	18.5725	18.0434	17.0684	19.4039	10.9476	26.9473	22.224	17.7646
ENSMUSG00000000194	34.2344	36.9281	39.0656	38.2218	36.7798	37.941	38.9417	36.4142	37.0504	36.8768	37.8633	36.7794	35.1004	40.6801	39.6183	36.568	38.8724	39.6572	35.6971	40.3928	35.8169	36.1816	37.1079	35.8492	37.4016	36.8284	36.5656	40.1478	36.8389	37.3692	37.5083	38.8055	38.6588	37.164	36.4566	38.0813	35.0315	38.1642	36.4278	38.736	38.5373	37.9104	39.4172	37.5261	37.9386	36.0611	38.0622	37.689	38.2047
ENSMUSG00000000197	87.7531	79.8186	82.0808	84.8596	79.3974	87.2707	86.6168	80.7465	89.7383	70.8471	70.4828	79.3256	87.1192	82.2179	87.3846	84.6851	77.018	78.7172	74.4954	83.6288	78.1165	83.6531	79.2343	80.5196	81.5963	78.2668	78.9587	77.9591	79.543	85.1935	69.1808	75.9566	81.435	73.8297	74.8223	64.5215	85.5361	75.8099	81.4062	80.8591	80.1538	75.6932	74.6578	80.1483	68.2332	83.4127	75.4783	79.1841	90.6692
ENSMUSG00000000202	11.1865	19.6455	19.9505	17.351	16.0482	15.7027	16.7285	13.8565	15.5886	19.9265	9.59044	11.9957	14.7778	15.3163	13.8241	12.5613	18.0552	14.7304	14.9208	17.8584	17.4204	15.1877	15.6678	17.9769	18.9672	18.257	13.2307	12.9136	13.1781	11.2313	16.3101	13.7798	14.7837	17.6062	15.7856	19.5708	17.5923	19.1561	17.0309	13.9783	14.0899	16.1744	20.0634	16.6539	17.87	15.5113	15.1646	16.1212	13.2432
ENSMUSG00000000204	0.129774	0.0274763	0.101272	0.0451261	0.244163	0.129418	0.0210952	0.0870113	0	0.232514	2.77146	0.264125	0.103161	0.343085	0.0686626	0.103813	0.261669	0.110589	0.0650615	0.117489	0.100117	0.215047	0	0.0418066	0.079918	0.104775	0.225096	0.100495	0.0499172	0.570696	0.099756	0	0.0552663	0.0830481	0.143692	0.0461032	0.0765995	0.0740572	0.210836	0.161288	0.186621	0.0765351	0.163783	0.0487668	0.127825	0.158278	0.0215406	0.021874	0.107016
ENSMUSG00000000214	43.1369	53.7711	67.3711	9.54416	12.186	39.5155	51.873	49.2919	10.2048	60.3374	80.2128	63.39	36.4157	124.442	27.7855	50.8162	11.8042	7.47581	13.0774	49.228	53.0121	27.3647	36.9666	87.0623	9.77664	55.5307	15.4816	39.7458	18.2697	11.2085	5.86067	76.3126	60.6548	13.3915	27.9994	5.0483	146.126	78.1551	21.5287	62.0421	66.4994	57.733	57.7063	41.5006	52.9964	12.8469	66.6466	36.2234	74.4563
ENSMUSG00000000215	0.0778644	0	0	0	0	0.0431392	0.0210952	0.261034	0.0489437	0.0232514	0.239263	0.242115	0.0257902	0.0245061	0.114438	0.441203	0.0581488	0.0442356	0.412056	0	0	0.0268808	0	0	0.0266393	0.130969	0.0750321	0	0.0249586	0	0.049878	0.041884	0	0.041524	0.0205274	0	0	0	0.0468525	0.0268813	0	0.0510234	0	0	0	0	0.236947	0.021874	0
ENSMUSG00000000216	0.0259548	0	0.0253179	0.0676891	0	0	0.0210952	0.0217528	0	0.0232514	0.0199385	0.0220104	0	0.0735182	0.0686626	0.0259531	0	0.0221178	0.108436	0.0234978	0.0750879	0	0.0235606	0	0.0266393	0.0785811	0.0250107	0.0753713	0.0499172	0.0456557	0	0.083768	0.0276332	0.020762	0.0205274	0	0	0.0246857	0.0234262	0.0537627	0	0.0255117	0.0272972	0.0243834	0.0255651	0.0263797	0.0215406	0.021874	0.026754
ENSMUSG00000000223	30.9121	27.0916	31.7993	30.1216	30.4538	31.9662	33.1194	33.8691	33.3796	31.901	32.6593	34.8645	30.484	33.6713	33.6904	31.0659	27.9114	31.0976	33.8103	33.132	29.2092	27.069	33.0555	31.773	26.8791	30.2799	30.1129	31.0279	34.4928	31.297	28.8295	35.9993	30.7281	27.5512	30.5858	27.6158	33.3208	31.8199	28.6972	35.8597	35.3647	33.5989	34.0942	34.1124	30.8826	29.387	28.369	30.2299	35.6631
ENSMUSG00000000244	0.129774	0.0549526	0.177226	0.270756	0.221966	0.172557	0.210952	0.0870113	0.26919	0.302268	0.219324	0.132063	0.103161	0.171542	0.205988	0.233578	0.145372	0.309649	0.390369	0.117489	0.100117	0.268808	0.164924	0.146323	0.159836	0.235743	0.175075	0.0753713	0.224627	0.159795	0.199512	0.083768	0.110533	0.0622861	0.184747	0.13831	0.204265	0.0246857	0.0468525	0.241932	0.217725	0.178582	0.0818916	0.341368	0.332346	0.184658	0.172325	0.153118	0.13377
ENSMUSG00000000247	15.7805	7.36364	4.88636	4.24185	11.1427	12.1868	9.85145	15.7708	8.19807	8.04499	19.2008	21.174	7.45336	6.27355	10.9631	20.7885	8.43157	11.833	21.4486	5.07553	8.93546	8.01049	10.1782	3.30272	2.77049	17.3926	11.9051	12.3609	9.38443	6.68856	10.9732	16.6698	9.06368	8.24252	13.4044	8.06807	3.06398	6.61578	9.62819	11.2633	7.68257	12.3222	9.28105	9.63145	12.2457	4.80111	15.94	10.762	7.46436
ENSMUSG00000000248	0	0	0	0	0	0	0	0.0217528	0	0	0.0199385	0.0220104	0	0	0	0	0	0	0	0	0	0	0	0.0627099	0	0	0	0	0	0	0	0	0	0	0	0	0	0	0	0	0	0	0	0	0	0	0	0	0
ENSMUSG00000000253	14.95	17.0902	16.8871	16.832	15.1825	14.6673	13.7962	15.5315	16.1514	14.8809	17.1472	16.86	15.6031	17.2768	16.4561	16.4283	14.7116	16.4114	15.7232	17.0124	15.2679	14.7845	14.961	15.5312	16.8094	18.2832	14.3561	14.421	13.6523	16.573	16.4597	16.8583	17.1049	15.0317	15.334	15.3293	16.5455	15.2311	14.5711	15.3224	16.3294	16.5316	16.1326	14.4594	14.751	14.4297	16.4355	16.2524	14.7147
ENSMUSG00000000263	7.78644	9.53427	13.0641	7.2653	7.48027	7.85134	8.24822	6.52585	8.73645	15.5785	6.40027	5.37054	7.40178	14.7772	9.20079	5.3723	8.54787	5.92757	4.53262	9.56362	7.4337	6.74709	10.2724	11.6431	8.20492	11.8919	7.15306	8.16523	9.25964	7.94409	5.58634	9.69614	9.20185	7.57814	6.38402	3.91878	13.3028	15.6508	9.83902	6.63969	6.46954	10.0006	10.291	7.41256	6.05892	9.23291	6.65604	7.52467	9.04285
ENSMUSG00000000266	22.0616	22.3107	25.8749	22.8563	19.9548	23.1873	22.7195	20.8174	24.2516	19.7172	18.5428	19.1931	23.237	24.6531	24.6499	21.6449	20.4684	21.3437	17.9136	24.8842	20.0234	21.3703	20.8747	24.1851	22.8566	19.0428	23.1099	22.2345	21.6391	28.3065	21.0735	19.7483	22.3829	22.0493	21.5948	19.0867	25.5332	23.2293	23.8011	20.9674	20.3728	20.9961	23.4483	21.5793	18.9693	22.6074	21.1959	21.5459	24.9347
ENSMUSG00000000275	6.02151	6.53935	6.02567	6.15971	5.83772	6.49245	6.91922	6.30832	5.97113	7.3707	6.95855	7.72566	5.31278	7.22929	5.65322	6.2547	8.11175	5.86121	5.16154	8.7177	6.20727	4.32781	6.80901	6.79358	6.6332	5.23874	6.92796	5.52723	6.83865	6.50594	6.23475	6.32448	6.27273	6.27013	6.97931	5.6246	6.74075	7.03544	5.03664	7.52677	7.43375	4.28597	5.45944	6.68106	6.97927	6.19924	6.82837	5.731	7.14331
ENSMUSG00000000276	49.937	47.479	44.3317	45.1712	48.1889	48.8768	49.869	49.6834	48.0382	44.3405	45.4399	48.511	47.9955	50.556	52.5269	52.8406	48.6996	48.7697	52.7432	45.1864	44.3019	43.8695	44.2704	45.9664	44.3279	48.1702	46.2197	46.9061	44.3015	45.1991	44.0672	46.7844	45.4842	45.0536	50.6	45.6192	41.5935	43.7184	45.1892	46.7466	46.2199	45.717	43.4298	45.0362	48.8549	46.6921	47.7124	47.0073	46.3379
ENSMUSG00000000278	7.76048	7.58345	9.21573	7.40067	7.74663	7.61407	8.24822	7.91803	8.1736	8.32401	9.19167	9.33242	8.51076	11.2728	6.70605	7.88975	7.99546	7.9624	7.87244	9.09367	8.33476	9.22012	8.50537	10.0545	8.97746	7.93669	8.6537	8.96919	8.8603	7.87561	8.30469	8.04173	7.57149	6.9968	8.72414	8.20638	9.5494	8.59064	8.05863	10.2956	8.83341	8.69949	7.23376	8.43666	8.94778	8.336	8.14235	8.77149	8.48101
ENSMUSG00000000282	26.1624	23.3274	20.5582	21.0513	25.393	23.6619	25.5885	23.6236	23.9824	20.4147	21.9523	24.8498	20.7611	21.6634	22.6358	25.2264	24.8004	22.4938	25.5475	22.5109	22.9519	24.5422	22.0998	22.0948	21.791	24.0982	23.6101	20.099	21.1649	22.1887	23.0935	22.2823	25.6988	23.3365	25.6592	22.4292	19.1754	20.5385	22.8406	22.4997	22.1768	20.8686	23.421	24.7004	25.6418	23.5307	24.3624	24.3896	25.9246
ENSMUSG00000000290	3.16648	3.26968	2.93688	3.65521	3.17412	3.14916	4.07137	3.24117	2.47166	3.18544	7.03831	3.25754	3.06903	3.82295	3.43313	3.52963	2.58762	4.68897	3.01451	2.84324	2.77825	3.2257	2.70947	3.59537	3.22336	3.30041	3.52651	3.41683	2.82032	4.08618	3.91542	2.78529	3.56468	3.63335	2.81225	3.41164	3.57464	2.61669	2.92828	3.3064	2.76822	2.47464	2.86621	2.85286	3.32346	2.42694	3.18801	2.73426	2.54163
ENSMUSG00000000295	5.3986	5.68759	5.9244	4.82849	6.01529	5.50025	5.71679	5.17717	5.23698	4.78979	5.16408	4.95234	5.15804	5.73442	6.50006	6.07303	6.04747	4.88803	4.94467	6.69689	5.20609	5.72562	4.73568	5.43486	5.83402	4.95061	3.9767	4.6479	5.39106	4.65688	4.86311	6.09412	5.22267	6.43623	4.9471	5.37103	4.9279	5.45555	5.57545	5.24186	5.59864	5.30644	5.8416	5.60818	4.93406	4.51093	5.1482	5.53413	5.3508
ENSMUSG00000000296	12.3545	14.3701	13.7223	16.0874	10.2992	14.2575	11.1172	12.3556	13.3861	11.3699	8.93247	9.66257	15.242	7.13127	13.5952	11.056	17.9098	14.6641	11.1255	12.2424	11.4134	12.6877	11.3798	11.9358	12.6004	11.7872	13.3807	11.5318	13.3778	13.2401	16.3849	8.90035	9.69924	15.4262	12.2343	18.741	7.48122	9.99772	15.6722	9.43535	10.7618	9.61792	10.0727	12.3136	13.6773	14.1659	10.7703	11.0683	11.0761
ENSMUSG00000000301	0.882463	1.07157	0.708903	1.24097	0.954455	1.12162	0.907093	0.84836	1.19912	0.906805	0.717788	1.12253	0.618964	0.8087	1.16726	1.24575	1.04668	0.774123	0.889173	0.963412	0.800938	1.18276	0.7775	1.02426	0.985656	1.28349	1.07546	0.753713	0.923468	0.753319	0.897804	1.06804	1.40929	0.975815	1.12901	1.12953	1.20006	1.0368	1.14789	1.12902	1.24414	1.14803	0.955402	1.14602	1.27825	1.31899	0.560056	0.962458	0.963143
ENSMUSG00000000303	3.73749	1.18148	2.20266	1.0379	2.92996	2.32952	3.56509	2.80611	2.15352	2.69716	2.75152	2.88337	2.1148	5.12177	2.15143	2.98461	3.60522	1.39342	0.954235	2.65526	2.4779	1.58597	1.81417	2.69653	0.346311	1.93833	3.45147	3.34146	2.64561	0.958769	1.72079	4.14651	3.12255	1.07963	3.79757	0.668497	5.3109	2.29577	1.10103	5.91389	3.60801	2.65322	2.01999	3.21861	3.7325	1.02881	2.56333	1.85929	3.26399
ENSMUSG00000000305	27.0708	23.7945	20.8114	26.3762	24.3719	25.6031	23.8797	27.191	31.1037	19.4614	13.1594	20.1175	25.6354	12.4981	23.9175	23.4876	23.4921	29.5494	27.6728	20.5371	23.6277	24.6228	25.4454	22.701	22.1639	17.6022	26.1112	28.3145	28.7773	35.0179	31.5977	15.7693	22.3552	26.1186	26.0493	24.6652	15.6774	16.885	27.9475	20.3223	19.8752	21.2257	24.4583	24.0908	27.8659	23.478	25.4394	26.8832	25.229
ENSMUSG00000000308	90.6341	106.938	111.753	104.602	107.809	97.7535	98.3035	93.5806	102.953	108.538	92.4152	88.79	103.032	124.172	99.4463	88.2147	113.594	96.7653	90.6089	107.009	99.2912	105.212	95.444	115.554	111.059	111.297	88.2627	91.8023	93.3451	95.5345	99.4817	95.7259	96.8819	105.201	97.423	101.197	100.345	116.22	105.137	95.4825	93.7772	99.6998	108.861	100.167	98.9113	103.013	99.5176	100.074	87.4855
ENSMUSG00000000317	0.986282	1.154	1.21526	0.857395	0.799079	0.992202	1.18133	1.00063	0.636268	1.18582	1.69478	1.14454	1.26372	1.15179	0.686626	0.726688	1.22112	1.10589	1.19279	1.01041	0.72585	1.12899	1.50788	1.42143	1.57172	1.6764	1.12548	0.954704	1.1481	0.798975	1.79561	0.774854	1.10533	1.32877	0.882678	1.01427	1.22559	0.913372	0.913624	0.940847	0.96421	1.14803	1.39216	1.1704	1.27825	1.8202	0.990868	1.6843	0.749111
ENSMUSG00000000318	0.259548	0.494573	0.354451	0.270756	0.310753	0.474532	0.590665	0.478562	0.489437	0.558034	0.638034	0.594281	0.206321	0.294073	0.343313	0.233578	0.523339	0.619298	0.346994	0.140987	0.425498	0.483855	0.164924	0.397163	0.39959	0.419099	0.275118	0.351733	0.549089	0.251106	0.822987	0.52355	0.580297	0.249144	0.348966	0.391878	0.48513	0.394972	0.281115	0.134407	0.590967	0.433699	0.327566	0.512052	0.434606	0.237418	0.581596	0.656221	0.347802
ENSMUSG00000000320	0.441231	0.274763	0.278497	0.270756	0.310753	0.129418	0.253142	0.326292	0.367078	0.232514	0.0996927	0.418198	0.412643	0.514627	0.389088	0.233578	0.523339	0.508709	0.520492	0.587446	0.200234	0.188166	0.329848	0.815229	0.692623	0.314324	0.575246	0.276362	0.324462	0.0913114	0.124695	0.460724	0.248699	0.186858	0.348966	0.345774	0.280865	0.320915	0.18741	0.241932	0.248828	0.459211	0.300269	0.365751	0.306781	0.237418	0.387731	0.393733	0.240786
ENSMUSG00000000325	20.9715	20.5523	21.9	21.119	22.7516	22.8207	23.0359	20.9697	22.1715	22.2749	21.0551	21.3061	20.3742	20.1685	21.8118	19.5427	25.2366	22.0736	22.6631	26.4586	22.9018	19.8649	27.1182	24.4778	19.9529	20.9026	22.9348	22.5863	25.2581	23.079	23.293	20.6697	25.9199	22.9836	22.457	20.977	19.0477	20.4398	23.6137	23.7362	22.9855	22.3483	22.5202	26.6267	23.8522	24.4276	18.3526	23.1427	25.8176
ENSMUSG00000000326	29.1991	34.208	34.6096	34.9953	33.3393	31.9446	29.5543	30.3669	31.6421	34.6679	30.6655	29.9562	31.103	31.7599	32.7521	34.907	35.8778	31.8275	32.5741	33.3434	32.463	32.7946	31.0529	34.0724	33.7787	34.1828	30.2629	29.9475	31.1982	31.5937	32.8696	32.3763	29.3188	35.1293	29.97	36.5829	31.7633	31.3756	31.3443	31.3436	31.1035	27.8078	29.8904	32.0642	32.8	31.9986	30.3292	31.1705	28.1184
ENSMUSG00000000339	11.5758	12.0346	15.1148	12.6353	13.429	13.8477	13.3322	11.5943	12.7254	12.672	12.2423	13.7785	12.5598	14.6791	11.398	11.3934	12.7927	13.0716	12.8822	13.1118	11.8889	12.7953	12.0866	13.399	13.4529	11.9181	11.1298	10.8032	11.9552	14.1304	12.9184	12.5024	14.7561	12.2288	11.7006	15.0297	14.273	15.5767	12.6267	12.8224	11.8193	12.5518	13.4302	12.0942	12.3479	12.3985	13.0751	13.4744	12.1731
ENSMUSG00000000340	12.5102	12.3368	12.0513	12.5676	11.0539	12.7476	11.0328	12.7472	10.6208	12.8115	14.6349	12.2158	11.1156	14.7527	14.3963	14.0666	12.3857	11.6782	12.1448	13.4643	13.2155	12.2308	13.9714	11.4968	12.7869	12.6254	12.7805	13.4663	13.4277	13.3086	11.7213	13.0678	11.7994	9.94501	12.1317	13.4391	13.4815	11.2814	13.2124	14.1933	13.9344	12.2456	13.0208	11.4602	11.9645	11.5543	12.6443	12.7307	13.2967
ENSMUSG00000000346	52.1432	56.1066	59.3453	53.858	59.3982	55.5202	53.9193	56.6008	55.4043	57.9193	60.7129	53.1552	56.5579	67.0486	65.321	59.0434	55.3576	60.2267	54.6516	63.8671	57.6425	59.1109	52.5401	58.3621	60.3648	60.6122	54.1231	56.9807	49.6177	59.5807	56.6614	56.9413	52.8623	58.1337	59.3242	63.2536	64.3436	57.7646	51.8657	63.1711	61.4606	52.248	56.8874	54.5701	52.5362	56.5581	61.0891	58.4475	51.7154
ENSMUSG00000000355	14.8202	17.7497	17.5453	17.915	17.6019	17.8381	15.7159	16.4016	18.1581	14.9507	18.2039	17.6303	18.5431	17.3503	19.2942	17.9336	17.212	17.2961	18.369	19.0568	16.7696	18.2252	17.0579	17.7887	16.8361	17.9951	17.3824	17.3857	17.496	14.4272	18.1805	16.6908	14.5627	17.4609	17.7357	16.09	15.3454	17.4528	16.1407	17.9299	18.1956	16.0724	17.2245	17.3366	15.8759	18.4131	17.3617	18.1555	17.4704
ENSMUSG00000000359	0.363367	0.329715	0.582313	0.383571	0.488326	0.129418	0.274237	0.413304	0.220247	0.441777	0.558279	0.52825	0.283692	0.220555	0.366201	0.467156	0.261669	0.420238	0.412056	0.305472	0.475557	0.295689	0.329848	0.292646	0.213115	0.445293	0.550235	0.276362	0.424296	0.228278	0.349146	0.31413	0.469764	0.373716	0.369493	0.299671	0.280865	0.320915	0.327967	0.510745	0.311035	0.612281	0.163783	0.316984	0.281216	0.237418	0.387731	0.306237	0.26754
ENSMUSG00000000365	0.545051	0.522049	0.227862	0.203067	0.155376	0.323544	0.358618	0.413304	0.26919	0.209263	0.27914	0.242115	0.438433	0.906725	0.640851	0.363344	0.290744	0.575062	0.672302	0.234978	0.475557	0.295689	0.494772	0.334453	0.159836	0.654843	0.600256	0.577847	0.324462	0.410901	0.399024	0.10471	0.303965	0.249144	0.513185	0.322723	0.357464	0.740572	0.538804	0.376339	0.43545	0.255117	0.327566	0.463285	0.383476	0.105519	0.34465	0.481229	0.240786
ENSMUSG00000000374	60.5785	64.7066	64.7886	62.0258	66.1682	65.0324	66.8928	65.302	65.0706	70.6843	69.7251	61.3871	64.1918	67.1466	68.0446	65.9469	66.9002	64.8272	65.929	59.755	64.7007	62.471	65.3571	62.9399	62.709	67.9727	63.6022	68.8643	63.894	60.1514	64.0184	68.6479	65.1314	64.5491	62.8959	69.1549	66.2075	67.787	65.0313	63.2249	63.9489	66.5345	67.8335	65.4695	64.5007	67.11	67.5082	69.2095	64.5038
ENSMUSG00000000378	19.4661	24.0417	28.2295	29.1063	21.7527	22.5618	20.6733	19.8386	21.7065	22.7399	19.141	18.6428	22.0506	20.1685	21.6287	19.1794	25.0621	22.0957	21.6221	23.6623	22.4763	21.6391	23.4192	24.2897	25.1209	25.2245	22.0844	22.1592	21.4145	23.5355	24.2657	18.2824	18.8182	26.347	20.8353	28.8606	19.0477	21.5753	23.192	19.5159	19.4086	22.1187	19.4629	21.238	21.807	25.4564	22.0145	21.5897	20.8414
ENSMUSG00000000381	0	0.0824288	0	0	0.0221966	0	0	0.0652585	0.0978874	0.0232514	0	0.0880417	0	0	0	0	0	0.0221178	0.0216872	0	0	0.0806425	0.0235606	0.0209033	0	0	0.0500214	0	0	0	0.024939	0.020942	0.0276332	0.020762	0.0205274	0	0	0	0.0468525	0	0.0311035	0.0510234	0	0	0	0	0	0	0
ENSMUSG00000000384	15.0538	16.3484	16.8111	13.6732	17.7795	16.5655	16.6652	15.5533	17.3261	16.8108	14.934	17.4323	14.9067	17.3993	16.3646	15.4681	18.4913	16.4335	16.1352	16.519	16.6195	15.107	16.0448	17.3079	14.3852	17.4974	17.2324	14.1196	15.4244	15.112	15.2377	16.8792	15.6127	15.966	15.1697	18.6718	15.2688	18.07	15.8361	15.6181	16.0805	16.6591	16.7332	16.6051	15.7737	16.6456	16.457	17.1493	16.6945
ENSMUSG00000000385	0.0778644	0.0274763	0.0759538	0.022563	0.0443933	0.150987	0.0210952	0.0217528	0.0489437	0	0.0797542	0.0660313	0.0515804	0.147036	0.0915501	0.0778594	0.0290744	0.0221178	0.130123	0.0469957	0.0250293	0.0537617	0.141364	0.104517	0	0	0.200085	0.0251238	0.0499172	0.0456557	0.074817	0.146594	0	0	0.102637	0.0230516	0.127666	0.0740572	0	0.295695	0	0.0255117	0.0545944	0.0731502	0	0.0791392	0.0861624	0.0437481	0.0802619
ENSMUSG00000000386	0.0778644	0.0549526	0.12659	0.112815	0.155376	0.215696	0.274237	0.261034	0.220247	0.209263	0.518402	0.154073	0.283692	0.367591	0.114438	0.129766	0.290744	0.287531	0.108436	0.234978	0.125147	0.215047	0.117803	0.0627099	0.106557	0	0.750321	0.226114	0.299503	0.0913114	0.149634	0.565434	0.303965	0.124572	0.533712	0.530187	0.382997	0.0740572	0.117131	0.161288	0.248828	0.15307	0.163783	0.463285	0.15339	0.0791392	0.430812	0.284363	0.187278
ENSMUSG00000000392	0.59696	0.137381	0.227862	0.112815	0.26636	0.194127	0.105476	0.522068	0.342606	0.139509	0.937112	1.60676	0.361063	0.416603	0.709514	1.50528	0.261669	0.552945	1.64822	0.446459	0.325381	0.0806425	0.212045	0.522583	0.133197	0.628649	0.800342	0.376857	0.424296	0.0228278	0.24939	0.62826	0.221065	0.228382	0.656876	0.184413	0.204265	0.1728	0.37482	0.241932	0.124414	0.102047	0.245675	0.195067	0.281216	0.0791392	0.71084	0.240615	0.374556
ENSMUSG00000000394	0	0	0.12659	0	0	0	0	0	0	0	0	0.0440208	0	0	0	0.0259531	0	0	0	0.0234978	0	0	0	0	0	0	0	0	0	0.0456557	0	0	0	0	0.0205274	0.0230516	0	0	0.0234262	0	0.0311035	0	0	0	0	0	0	0.021874	0
ENSMUSG00000000399	47.7049	51.5455	54.7627	50.2479	52.5172	48.6395	46.5571	50.0967	48.7969	51.6414	51.7007	47.6306	47.8408	59.1576	52.298	51.6467	53.2933	47.7302	46.9961	51.8597	50.5091	54.353	49.0767	51.7357	53.6516	54.221	46.5949	47.2327	43.7774	50.9289	45.9875	50.4283	46.6172	50.8877	48.1983	52.9496	56.4027	53.2471	48.9374	48.5477	50.6366	49.5693	51.1276	47.8646	48.8037	49.5675	52.236	47.9479	45.7493
ENSMUSG00000000402	2.49166	3.1323	3.08879	2.75269	3.21851	2.43737	3.14318	3.02364	2.86321	2.99943	1.19631	2.35512	2.8885	3.35733	1.831	2.23197	3.89597	2.91955	2.66752	2.1853	2.50293	3.27946	2.09689	3.38634	3.48975	2.22647	2.22595	2.46213	2.27123	1.8034	2.44402	2.70152	2.59752	3.4465	2.68909	2.21296	3.49804	2.61669	2.48318	2.17739	1.83511	2.98487	3.54864	2.41396	2.65877	3.11281	3.18801	2.16553	2.62189
ENSMUSG00000000409	0.908418	0.74186	0.886128	1.12815	0.998849	1.05691	1.18133	1.19641	1.34595	0.883554	0.95705	0.880417	0.928447	0.931231	0.640851	0.674781	0.901306	0.552945	0.889173	0.704935	1.10129	0.994591	0.80106	0.752519	0.879098	0.785811	0.800342	0.753713	0.748758	1.11856	0.99756	0.774854	0.967161	0.913529	1.25217	0.968168	1.22559	0.617143	0.960476	1.12902	0.808692	0.790863	1.01	0.975337	0.715822	0.659493	1.03395	0.962458	1.57848
ENSMUSG00000000411	0.0259548	0	0.227862	0.0676891	0.0443933	0.0647089	0	0.130517	0.0734155	0.0697543	0.0199385	0.0660313	0.0515804	0.0490121	0.0915501	0.155719	0.0872231	0.0884711	0.0433743	0.0469957	0.0500586	0.107523	0	0.104517	0.0266393	0.130969	0.250107	0.0753713	0.0499172	0.0228278	0.049878	0.146594	0.0552663	0.124572	0.0821096	0.0922065	0.153199	0.148114	0.0702787	0.107525	0.0622071	0.0510234	0.245675	0.0975337	0.178956	0.105519	0.0861624	0.0656221	0.026754
ENSMUSG00000000416	39.3475	45.5557	41.7746	47.6531	36.8686	40.8744	34.1953	39.7424	38.6655	44.1777	43.5059	43.3825	41.4706	35.0927	45.4318	46.0409	50.7348	44.1692	51.1383	40.5338	33.4391	28.4668	41.7729	34.595	26.0799	52.1517	48.3707	44.444	40.1584	28.4207	46.0623	36.3762	32.5242	43.268	39.0431	54.6784	22.2904	38.6085	39.4498	37.9565	29.4239	41.4055	36.1142	32.4543	40.6996	40.3082	39.8716	37.3827	29.3224
ENSMUSG00000000420	31.8465	34.0706	37.1921	36.868	36.2915	35.2232	33.2882	32.477	35.166	36.249	37.4047	30.4184	35.3841	41.0477	36.2996	30.7545	34.5404	33.9729	26.5451	37.9255	36.6679	35.3214	34.9404	36.0791	39.0799	33.1088	34.5648	34.8216	35.2166	38.9671	34.9146	34.3449	36.614	33.3646	33.5623	34.6696	39.7296	34.9056	36.0296	36.5855	36.9821	33.701	33.3572	34.2343	34.7941	34.2673	34.3357	35.1297	39.2213
ENSMUSG00000000435	0	0	0	0	0.0221966	0	0	0	0	0	0.0199385	0.0220104	0	0	0.0686626	0	0.0872231	0	0.0216872	0	0	0.0268808	0.0235606	0.0836133	0	0.0261937	0	0	0	0.0228278	0	0	0.0552663	0	0	0	0.0510663	0	0	0	0.0311035	0	0	0	0	0	0.0430812	0.021874	0.0802619
ENSMUSG00000000439	10.7712	10.1662	12.0767	9.56672	10.61	11.0652	12.3196	9.78877	11.8688	10.5794	11.1456	10.2569	10.0582	12.1305	11.4667	11.1339	11.4844	9.97512	10.2147	11.326	11.0129	11.5588	11.097	11.455	11.082	11.4205	10.8296	10.9791	12.1049	11.4824	11.2226	10.0312	10.8046	10.9831	10.6537	11.157	11.3878	12.0713	11.4086	11.1826	11.6327	9.7965	11.3556	11.192	11.5043	11.0003	11.2442	11.7901	10.7819
ENSMUSG00000000440	0.493141	0.43962	0.582313	0.406135	0.244163	0.496101	0.421904	0.522068	0.587324	0.48828	0.657972	0.836396	0.490013	0.392097	0.617963	0.752641	0.668711	0.552945	0.75905	0.516953	0.475557	0.349451	0.518333	0.543486	0.479508	0.445293	0.750321	0.502476	0.17471	0.365246	0.773109	0.502608	0.138166	0.332192	0.431075	0.645445	0.765995	0.469029	0.304541	0.295695	0.279932	0.433699	0.436755	0.268218	0.230086	0.606734	0.538515	0.481229	0.187278
ENSMUSG00000000441	35.8695	36.7633	42.3063	39.0115	39.3102	40.0332	40.0387	35.5659	39.8402	42.0386	41.2728	38.4742	38.6595	43.7433	40.7627	38.3847	43.001	42.997	38.8634	40.5338	38.6452	34.5956	38.4745	39.2982	34.8975	41.4384	41.8429	39.6704	42.2549	33.1232	40.9997	43.0358	39.2391	38.3682	39.3921	40.7783	36.0273	40.1637	38.2082	39.6231	38.6306	39.3135	44.5217	41.72	40.853	39.9917	36.3174	40.8607	37.5626
ENSMUSG00000000486	0.856508	0.686907	0.632949	0.541513	0.665899	0.603949	0.801617	0.761349	0.489437	0.883554	0.458587	0.638302	0.902656	1.02925	0.663738	0.648828	0.639636	0.818358	0.628928	0.587446	0.70082	0.430093	0.541894	0.50168	0.612705	1.12633	0.900385	0.854209	0.848592	0.776147	1.29683	0.712028	0.60793	0.726671	1.35481	0.737652	0.740462	0.839315	0.468525	0.860203	0.559864	0.510234	0.791619	0.902186	0.920343	0.97605	0.667759	0.634347	0.642096
ENSMUSG00000000489	9.78495	7.00645	8.58278	6.92685	10.0995	8.8004	7.99507	13.7695	8.78539	9.06805	12.1426	12.3258	9.54237	8.01348	7.85042	11.2118	9.85622	11.1474	17.7401	8.45922	10.3872	9.51581	7.93992	12.5002	11.002	12.3896	11.605	11.984	10.6324	8.83438	13.2925	10.6804	10.3624	11.3776	9.58629	12.4018	5.69389	7.82538	8.71456	8.84396	8.55347	8.95461	9.79969	8.8268	11.7599	11.4224	10.9642	10.3683	9.17662
ENSMUSG00000000530	6.4887	5.93488	7.36752	6.85916	6.32604	6.29833	8.22712	7.24369	7.14578	9.32382	8.59351	5.9208	6.93756	8.82218	5.95076	6.46233	7.23952	6.23722	6.35434	6.62639	7.73405	7.52663	7.96348	9.07204	7.77869	8.48676	7.45318	6.25582	6.78874	7.37339	7.58146	8.46057	7.40569	8.22176	8.78572	7.79145	9.1664	8.34378	6.55935	9.03213	7.99361	9.5924	8.81699	8.09529	8.10413	8.46789	8.20697	7.61217	7.41085
ENSMUSG00000000531	9.91473	3.87416	4.937	5.32487	6.34824	7.35524	6.94031	11.6378	6.82765	6.11512	10.5874	11.7976	5.57068	5.51387	7.94197	15.7276	6.19284	7.74123	14.769	5.28702	7.05826	7.60727	7.93992	4.64054	4.15574	9.5607	7.7283	8.96919	7.46262	7.80712	7.25725	10.9108	7.62676	5.27355	8.29307	6.47751	5.0045	6.12206	6.39537	8.60203	8.92672	8.21477	7.20646	6.09585	7.13266	4.82749	8.55162	9.03398	5.91263
ENSMUSG00000000532	71.9986	61.7117	68.7382	64.6205	64.7698	66.9737	67.6733	70.7184	67.787	58.0123	61.1515	64.4245	70.3298	61.3142	70.7682	72.7985	67.249	72.7012	66.341	63.4442	63.6745	69.4063	62.2235	62.0619	65.1598	64.908	64.8777	66.779	67.1136	77.3636	66.1881	61.9674	67.4802	63.0958	63.3886	60.0725	59.7731	61.2947	66.9288	60.1336	63.3579	64.2895	62.3468	64.616	67.2617	67.1364	63.8463	66.6284	66.7512
ENSMUSG00000000538	153.912	154.884	163.984	154.828	152.979	154.87	158.467	154.684	158.162	166.015	156.019	151.696	149.041	177.105	152.957	155.148	152.641	151.264	146.54	161.642	165.869	157.118	157.008	164.509	156.879	165.754	151.04	148.858	147.455	149.637	151.779	166.447	154.055	158.476	154.797	152.832	172.655	171.936	155.527	156.638	161.365	159.244	168.424	159.199	160.446	158.463	155.028	157.384	156.671
ENSMUSG00000000544	0	0.0274763	0	0.022563	0.0221966	0	0	0.0217528	0	0.0232514	0	0	0	0	0	0	0.0290744	0	0	0	0.0750879	0	0	0.0836133	0.0532787	0.0261937	0.0250107	0	0	0.0228278	0	0	0	0	0	0.0461032	0	0	0.0468525	0	0	0	0	0.0243834	0.0255651	0	0	0	0
ENSMUSG00000000552	43.1109	53.1391	61.0163	56.8588	50.6971	50.6886	54.8053	45.5287	49.3597	67.3594	50.3249	44.0429	48.795	65.4557	42.0215	41.9662	57.2475	52.7067	43.6779	52.4002	54.8642	52.3907	53.1763	60.0761	55.3832	62.1053	47.9705	47.5091	46.5977	43.3501	53.8932	57.2554	53.9399	53.2753	54.1307	64.9595	63.0924	66.2072	47.5553	52.9025	47.7128	59.2637	61.6917	53.7167	55.5785	57.0066	53.83	50.0259	48.7993
ENSMUSG00000000555	1.24583	1.29139	1.74694	1.66966	1.46498	1.74714	1.68761	2.19703	1.95775	2.62741	3.72851	2.15702	2.19217	3.55338	2.28875	2.30983	1.80261	1.81366	1.64822	2.32629	1.75205	2.63432	2.02621	1.52594	1.19877	1.28349	1.77576	2.13552	1.69718	1.52947	1.94524	2.30362	2.26592	1.55715	2.50434	1.79803	2.29798	1.5552	1.38215	4.54295	2.08394	4.18392	3.24837	1.90191	1.20156	1.45089	1.78787	4.28731	2.27409
ENSMUSG00000000560	24.086	16.4033	15.2667	15.9521	19.3555	19.0891	19.0911	22.3619	16.4696	12.765	20.8757	23.9033	17.95	11.959	20.9879	27.4844	15.642	16.146	23.4221	11.4904	17.07	16.5586	17.9767	12.333	13.8258	20.2739	18.1327	20.4005	19.268	16.8469	16.7091	19.5389	15.8062	14.1182	16.9967	12.4479	12.6389	12.096	17.4994	16.4245	17.9467	15.7917	14.331	16.8246	15.0323	13.5328	18.6757	19.096	16.2397
ENSMUSG00000000561	21.9577	20.7721	23.1659	23.3302	23.3065	24.4168	25.1244	25.6248	25.622	22.7631	22.1717	25.0479	23.727	24.8492	25.3136	22.6311	23.841	23.9093	22.9233	22.7224	25.0293	25.483	24.5973	24.1851	22.1373	22.7623	23.8852	24.9228	26.1067	23.4442	22.6696	24.9838	26.5555	23.0874	23.7502	23.1669	22.9032	21.131	23.8713	24.919	22.6745	25.078	25.8504	24.6272	24.0312	23.9792	23.9962	24.1489	24.3194
ENSMUSG00000000562	0.337412	0.164858	0.329133	0.315882	0.155376	0.431392	0.400808	0.304539	0.318134	0.232514	0.657972	0.330156	0.412643	0.171542	0.297538	0.259531	0.46519	0.486591	0.433743	0.234978	0.325381	0.32257	0.188485	0.355356	0.372951	0.104775	0.37516	0.427104	0.52413	0.63918	0.473841	0.293188	0.248699	0.643623	0.246329	0.391878	0.382997	0.419658	0.421672	0.564508	0.217725	0.561258	0.382161	0.170684	0.255651	0.369316	0.452353	0.349985	0.240786
ENSMUSG00000000563	95.6434	115.593	111.045	108.551	111.361	103.793	98.0082	100.65	99.943	111.816	107.369	102.833	113.09	124.344	113.751	107.55	111.384	109.35	104.532	117.113	107.476	119.351	100.274	112.564	113.803	111.009	93.615	103.259	97.3635	104.871	106.44	105.087	100.944	111.43	103.869	118.785	107.009	110.222	103.825	108.466	100.651	103.705	108.506	106.604	101.928	107.049	112.248	113.395	98.6687
ENSMUSG00000000567	16.8966	14.7273	15.8237	13.6055	13.7619	12.4025	14.2814	12.9647	13.2148	12.4163	20.3971	19.6333	14.4683	16.1985	14.2818	14.6376	14.9733	17.097	19.3449	19.9967	15.3179	17.5263	19.3197	17.8514	18.168	18.7809	19.2832	12.4865	14.5009	14.8838	12.9184	13.1516	15.0877	13.8275	14.3076	15.1219	15.6263	14.1449	12.861	21.1287	17.2003	14.159	14.9043	12.8988	18.1001	16.672	16.9525	15.7493	15.0625
ENSMUSG00000000568	61.7724	61.3545	65.5988	58.0998	60.9742	57.5909	63.0957	60.6686	63.6757	55.1291	47.3939	58.0195	63.3149	61.5347	65.1379	60.0555	62.2192	60.3816	59.1409	58.7916	59.6949	64.5946	56.1685	58.2575	63.1885	55.5307	62.8519	56.227	56.3565	60.8819	56.5118	54.6586	58.6652	54.9778	58.7494	56.6148	58.4199	57.5425	56.9024	62.3916	57.386	55.5645	54.7309	62.2509	58.1094	60.647	59.7105	61.0067	62.31
ENSMUSG00000000579	1.73897	1.6211	1.41781	1.55685	1.9755	1.57458	1.66652	1.58796	1.61514	1.20907	1.77453	1.62877	1.93426	1.6174	1.57924	1.34956	1.62817	1.76942	1.5181	1.66835	1.60188	1.50533	1.97909	1.73498	1.22541	1.44065	1.65071	1.83404	2.22131	1.52947	1.9203	1.42406	2.10012	1.41182	1.99116	1.15258	1.63412	1.40709	1.49928	1.74729	1.7418	1.70928	1.69243	1.82876	1.89182	1.39813	1.72325	1.81555	2.35435
ENSMUSG00000000581	20.5562	20.0852	20.5835	20.6	21.1978	21.0304	20.6311	19.5558	22.9546	18.4616	19.5797	21.3721	20.1679	22.7906	22.2238	22.164	20.9626	19.2204	18.2823	21.383	18.9972	21.4509	18.8956	22.6592	22.5369	19.2262	19.4833	19.3704	19.1932	21.0473	18.2304	19.0153	20.4762	19.4748	19.2136	19.64	21.6777	19.2549	18.2725	22.8491	22.9233	17.399	18.371	18.7021	19.1482	18.8879	19.8604	21.4147	22.3663
ENSMUSG00000000594	36.6741	41.2419	40.4581	39.2822	40.7086	38.9547	40.6926	36.1532	38.8858	43.8987	39.0197	39.4647	38.3242	41.1212	40.0761	41.6029	43.5244	41.5593	38.3863	43.753	40.6726	40.5363	40.7598	43.0817	44.9406	41.3337	36.0154	37.0325	33.9686	36.9355	39.9523	37.7375	37.7193	42.9151	37.7088	44.0286	45.449	41.5708	37.646	41.5048	41.6787	38.7013	38.6801	40.3789	38.6544	37.1954	40.0655	37.2078	39.0073
ENSMUSG00000000600	24.1639	24.2066	24.0521	25.045	23.3731	22.3461	22.5929	24.5154	22.4162	21.7633	23.6471	25.378	24.4233	24.8246	25.1992	24.2402	23.3177	23.9314	23.8559	21.994	22.5013	22.3111	27.1654	25.5648	17.9016	24.7007	23.2599	26.4805	24.9835	19.6319	22.47	21.9053	21.9407	22.4437	22.0054	21.0692	21.3968	21.4272	21.3647	25.7523	23.0166	24.032	23.421	21.8475	20.7844	24.1638	20.5497	24.9583	22.6071
ENSMUSG00000000605	94.9686	96.7989	98.9172	96.0283	94.8018	96.7182	91.0679	95.5166	90.5214	102.143	93.5317	100.324	97.5385	102.484	94.9604	100.309	103.476	97.4731	100.867	89.3858	95.1614	95.2119	91.0617	91.7656	89.4549	107.289	95.5158	88.2096	86.5564	86.7002	94.4191	96.2913	91.6316	93.8859	97.464	101.658	94.6259	99.3601	93.4942	89.2729	85.1926	95.2097	96.1407	93.9493	93.9261	90.8254	104.881	91.0835	88.3952
ENSMUSG00000000606	0	0	0	0	0	0	0	0	0	0	0	0	0	0	0	0	0	0	0	0	0	0	0	0	0	0	0	0	0	0	0	0	0	0	0	0	0	0	0	0	0	0	0	0	0	0	0	0	0
ENSMUSG00000000617	0	0	0	0	0	0.0215696	0.0421904	0	0	0	0	0	0.0515804	0	0	0	0	0	0	0	0	0	0	0	0	0.0523874	0	0	0.0499172	0	0	0	0	0	0	0	0.0255332	0	0	0	0	0	0	0	0	0	0	0	0
ENSMUSG00000000627	32.8328	27.229	26.4066	26.2634	30.6536	28.2778	29.8075	28.4527	32.205	22.2749	26.917	28.4155	28.9108	23.8444	28.0601	29.7682	28.2603	26.3865	29.3861	28.6674	28.6335	30.9129	28.1785	27.1325	28.8504	27.1891	26.4113	27.3849	29.7007	30.2697	27.1835	28.3555	32.6624	26.7207	28.1636	19.3403	22.9032	22.6121	26.4717	30.1609	28.9574	28.2415	27.2153	30.4793	27.6358	28.2263	25.3964	29.2237	31.4894
ENSMUSG00000000628	3.11457	2.96744	2.98752	3.02345	3.21851	3.408	3.67056	3.26292	3.54842	2.34839	4.12728	2.99342	2.96587	2.69567	3.20425	3.52963	2.79114	3.09649	3.16632	2.42028	2.77825	2.55368	2.75659	2.94737	3.46311	3.3266	2.67614	2.71337	3.1947	2.55672	2.9428	3.66485	3.15018	2.55373	2.3196	3.11197	2.75758	2.09829	2.38948	2.63437	4.04346	2.55117	2.86621	3.36491	2.93998	3.08643	2.95106	3.10611	3.42451
ENSMUSG00000000631	103.56	109.905	119.02	108.483	118.685	111.364	117.184	113.267	114.846	125	117.039	110.162	104.167	122.334	106.816	116.218	120.252	110.921	115.332	105.082	119.24	114.459	112.832	111.979	107.543	120.91	113.549	112.982	113.636	102.68	112.001	120.584	114.982	113.817	115.569	119.016	112.065	123.355	107.128	109.031	112.502	117.379	126.741	114.748	119.21	115.359	116.901	114.97	104.876
ENSMUSG00000000632	80.5117	62.7009	66.8141	64.5303	71.6064	72.7975	81.343	87.5551	78.0407	66.4758	67.492	83.5736	65.9971	57.4422	75.8722	89.2788	72.4534	74.8908	95.8355	66.8044	70.4825	65.6699	65.5691	64.0896	68.4898	81.3838	85.8617	79.2404	70.3832	79.1441	75.665	82.2392	80.302	74.4318	80.2416	68.4864	57.8837	68.182	73.043	71.4775	67.0592	71.7134	71.9827	72.2724	79.8142	68.4818	78.774	78.0466	68.9985
ENSMUSG00000000673	0	0.109905	0.177226	0.112815	0.26636	0.150987	0.232047	0.239281	0.220247	0.0930057	0.259201	0.198094	0.257902	0.220555	0.114438	0.285484	0.0581488	0.154825	0.238559	0.305472	0.200234	0.268808	0.164924	0.146323	0.213115	0.0523874	0.250107	0.0502476	0.0998344	0.114139	0.124695	0.230362	0.165799	0.10381	0.225801	0.161361	0.102133	0.148114	0.117131	0.295695	0.124414	0.0765351	0.19108	0.0487668	0.204521	0.237418	0.150784	0.021874	0.0802619
ENSMUSG00000000682	0.519096	0.714383	0.607631	0.406135	0.732489	0.323544	0.632855	0.717843	0.416021	0.65104	2.31287	0.682323	0.980027	1.2008	0.755289	0.90836	0.872231	1.63672	0.737363	0.681438	0.876026	0.698901	0.424091	0.877939	0.82582	0.445293	0.925395	0.602971	0.549089	0.84463	1.19707	0.52355	0.773729	0.705909	1.0469	0.85291	1.20006	0.715886	0.515377	1.02149	1.15083	0.535746	0.600538	0.438901	0.511301	0.685873	0.883165	0.459355	0.508326
ENSMUSG00000000686	0.363367	0.549526	0.759538	0.722017	0.532719	0.625519	0.485189	0.54382	0.562853	0.604537	0.578218	0.264125	0.490013	0.514627	0.755289	0.596922	0.814083	0.59718	0.30362	0.634442	0.70082	0.483855	0.612575	0.37626	0.293033	0.366712	0.525224	0.577847	0.399337	0.342418	0.648414	0.481666	0.663196	0.477526	0.55424	0.299671	0.740462	0.666515	0.819919	0.40322	0.715381	0.484723	0.68243	0.707119	0.485736	0.263797	0.387731	0.546851	0.856127
ENSMUSG00000000690	0.0519096	0	0	0	0.0221966	0	0.0421904	0	0.0244718	0	0.0199385	0	0	0.0980243	0	0	0	0	0	0	0.0250293	0	0.0235606	0	0	0	0	0.0251238	0	0	0.024939	0	0.0276332	0	0.0410548	0	0.0255332	0.0246857	0.0234262	0.0268813	0	0	0	0	0	0	0.0646218	0	0
ENSMUSG00000000693	2.02447	2.1981	1.79757	1.91786	2.44163	1.89813	2.38376	2.15353	1.88433	2.4414	2.5322	3.03744	2.14059	2.13203	1.92255	1.97244	2.64577	2.89743	2.99283	1.92682	2.17755	2.23111	2.4503	2.69653	2.34426	1.6502	2.5761	2.31139	1.82198	2.12299	1.87043	2.65963	2.12775	1.66096	2.68909	1.93634	2.65545	1.77737	2.64717	2.25803	1.52407	2.32157	2.42945	2.26766	2.1219	1.76744	1.78787	1.7718	2.83592
ENSMUSG00000000701	0	0	0	0	0	0	0	0	0	0	0	0	0	0	0	0	0	0	0	0	0	0	0	0	0	0	0	0	0	0	0	0	0	0	0	0	0	0	0	0	0	0	0	0	0	0	0	0	0
ENSMUSG00000000706	0.0778644	0.0274763	0.329133	0.338445	0.26636	0.107848	0.232047	0.239281	0.220247	0.16276	0.0199385	0.0880417	0.180531	0.147036	0.343313	0.233578	0.203521	0.110589	0.325307	0.164485	0.175205	0.188166	0.306288	0.229936	0.586066	0.288131	0.225096	0.150743	0.17471	0.136967	0.199512	0.356014	0.165799	0.0622861	0.328438	0.0922065	0.459597	0.222172	0.093705	0.134407	0.186621	0.229605	0.136486	0.170684	0.127825	0.211038	0.280028	0.306237	0.187278
ENSMUSG00000000708	17.0263	21.0743	23.9508	23.1497	22.7072	22.7991	21.3272	18.5116	21.6086	28.018	21.6333	20.4477	22.1022	25.3148	22.5671	20.4251	22.9106	22.4053	21.0799	19.4797	22.6265	21.7197	20.1207	21.2796	19.4201	21.1121	23.7351	25.8272	20.9652	16.7328	22.2955	20.1043	19.5643	22.7344	21.5538	29.6213	24.4608	23.4761	22.1378	18.0911	19.8441	21.2513	22.4656	20.8966	23.5454	24.0056	23.8239	21.4147	19.6909
ENSMUSG00000000711	93.1517	88.5286	94.436	85.2883	90.873	89.3414	89.992	86.3152	90.0809	94.3543	95.0072	93.7644	82.8381	97.4116	92.9005	91.6924	85.8857	87.4095	84.363	86.9655	92.4582	92.4163	89.6952	93.0616	92.3053	89.5301	83.8108	89.114	83.1121	86.5175	85.7403	90.7835	91.7145	86.9721	89.0683	86.4436	97.6643	91.7816	85.8338	88.574	91.4755	88.7042	91.5548	86.5367	87.3303	86.8685	91.5045	93.8397	89.5991
ENSMUSG00000000724	0.103819	0.0274763	0	0.022563	0.0443933	0.0215696	0.0210952	0.0652585	0.0489437	0.0465028	0	0.0440208	0.0773706	0.12253	0.0228875	0.0778594	0.0581488	0	0.0433743	0.0469957	0.0500586	0	0	0.0209033	0.0266393	0	0.100043	0.0251238	0.0499172	0.0456557	0.024939	0.041884	0.0552663	0	0	0.0230516	0	0	0	0.134407	0.0933106	0.0255117	0	0.0243834	0.0766952	0.0263797	0	0.0437481	0
ENSMUSG00000000730	0.103819	0	0.0506359	0	0.13318	0.0431392	0	0.0435056	0.0489437	0.139509	0.0996927	0.0440208	0.0257902	0.0980243	0.0457751	0.0519063	0.0290744	0.0884711	0.0867486	0	0.0500586	0.0537617	0.0235606	0.0627099	0.213115	0.0785811	0	0.0251238	0.0499172	0.0456557	0.024939	0.10471	0.0828995	0	0.0410548	0.0461032	0.0510663	0.123429	0.0468525	0	0.0311035	0.0765351	0.0272972	0.0243834	0	0.0263797	0.0646218	0.0437481	0.107016
ENSMUSG00000000731	0.103819	0.0549526	0.0253179	0.0676891	0.155376	0.258835	0.105476	0.217528	0.0489437	0.0465028	0.119631	0.330156	0.154741	0.147036	0.137325	0.207625	0.319818	0.132707	0.173497	0	0.150176	0	0.0706818	0.146323	0.0266393	0.104775	0.0750321	0.175866	0.17471	0.0913114	0.099756	0.397898	0.165799	0.10381	0.287383	0.161361	0.0255332	0.246857	0.234262	0.215051	0.217725	0.229605	0.245675	0.1463	0.0511301	0.237418	0.0646218	0.131244	0.107016
ENSMUSG00000000732	5.37264	2.96744	2.98752	3.61008	4.03979	4.37863	3.67056	4.52459	3.57289	3.60397	7.59659	6.64715	3.09482	4.26406	5.72188	7.0852	3.28541	3.16284	5.07479	4.84056	4.02972	3.33322	4.35871	2.04852	2.74385	4.68867	3.7516	4.44691	5.04163	7.30491	5.08756	6.74332	4.17261	3.40497	4.92657	3.573	3.82997	2.71543	3.88876	7.84935	8.46016	4.97478	4.17647	4.07203	4.14154	3.6404	5.55747	4.22169	3.53153
ENSMUSG00000000738	21.3867	24.2066	25.0141	22.7661	25.9479	26.0345	25.7361	24.2544	26.6743	26.7391	24.4646	26.6326	24.4233	26.5891	22.9333	23.7212	29.9466	27.4482	27.6511	26.0356	25.5299	22.2036	24.1496	26.6935	21.6844	27.5558	26.5613	25.1238	27.3297	20.02	25.8867	26.0309	25.1462	25.994	27.2604	29.045	23.0054	24.9573	24.7147	23.8706	22.519	26.3026	27.5429	25.1881	29.4254	27.1975	24.5994	26.1614	25.9246
ENSMUSG00000000739	0.389322	0.274763	0.0759538	0.0902521	0.399539	0.409823	0.210952	0.413304	0.146831	0.255766	0.697849	0.308146	0.206321	0.588146	0.1831	0.41525	0.290744	0.154825	0.390369	0.0939914	0.125147	0.161285	0.0942424	0.209033	0	0.523874	0.37516	0.326609	0.199669	0.0228278	0.149634	0.502608	0.0552663	0.166096	0.164219	0.115258	0.357464	0.197486	0.18741	0.430101	0.342139	0.331652	0.354864	0.268218	0.178956	0.105519	0.36619	0.262489	0.214032
ENSMUSG00000000740	137.768	142.19	142.743	139.304	141.06	139.685	131.507	135.738	143.625	122.419	143.119	139.128	141.047	140.224	132.587	144.663	129.672	136.423	129.624	139.342	144.419	162.495	121.714	145.362	159.01	135.762	127.605	131.548	131.507	149.111	136.965	134.531	137.254	136.49	138.95	142.966	148.271	130.316	130.812	141.315	148.208	134.778	131.409	142.521	138.946	128.759	135.447	141.7	141.85
ENSMUSG00000000743	40.7231	37.0105	35.9262	35.785	36.0473	39.7097	37.2541	40.6995	35.6555	35.6909	41.7513	39.9929	35.3583	34.284	38.1306	43.9646	36.5174	38.3744	41.1622	37.2911	37.9444	38.5471	36.5425	34.9922	37.2684	43.0625	34.4897	35.4999	35.9154	38.191	35.3885	37.1092	36.9455	37.6623	36.8877	38.3348	34.9038	35.2019	36.4747	40.9672	41.2744	39.4156	34.9677	39.5743	39.089	34.0826	38.45	37.0328	37.7499
ENSMUSG00000000751	31.2236	35.6642	33.6222	33.3933	32.3405	34.4035	33.4359	32.5857	31.8134	32.8543	36.5872	37.0876	31.6703	35.6808	34.5831	38.1251	32.7378	30.7437	36.1308	33.3669	35.0661	32.472	32.6079	30.9369	33.9119	35.4139	34.1146	31.0027	31.7473	30.498	31.2735	35.0778	32.8006	33.2608	31.9406	33.5632	35.4911	33.1283	31.0164	34.5694	34.245	32.6805	34.1761	31.0401	33.4391	31.5502	34.0988	33.0954	30.8206
ENSMUSG00000000753	6.17724	6.73169	6.22822	7.03967	6.43702	6.23362	6.49732	6.85214	5.9956	8.83554	7.05825	6.84524	7.0923	9.18978	5.58456	6.72186	4.82635	6.76804	5.00973	6.5794	7.33359	6.50516	6.71477	7.62971	8.04508	6.60081	6.65284	6.63268	4.59238	6.52876	6.83329	7.35064	5.88587	6.06251	7.02037	7.53788	7.71101	7.87475	5.36461	7.28484	6.22071	6.68407	6.8516	5.92517	6.90257	6.67407	7.43151	6.21223	4.76221
ENSMUSG00000000759	25.7991	26.1025	26.6345	24.0071	28.0122	27.0699	27.0018	28.2787	27.3106	24.414	25.1026	28.0413	24.6038	24.163	27.2362	27.3546	28.2603	26.7183	27.1306	25.1427	26.6312	24.4078	22.7124	26.7144	21.0984	25.9056	25.711	26.1287	27.754	20.9788	26.3356	26.4916	26.0304	26.1809	26.0287	23.7432	20.8095	23.2787	25.0427	27.4996	26.6868	25.9199	26.9969	27.3582	26.6644	24.9816	23.9747	28.2831	30.1785
ENSMUSG00000000766	4.85354	2.44539	2.86093	3.45214	0.843472	1.57458	4.34561	3.5022	4.03786	2.25539	1.29601	1.14454	3.73958	2.76919	3.68489	2.75103	0.552413	1.06165	0.889173	1.55086	2.92843	3.60203	3.93462	3.92982	4.7418	2.77653	4.12676	3.79369	2.27123	5.09061	2.6186	1.19369	2.76332	2.40839	2.44276	2.30516	4.3151	3.08572	4.33386	3.38705	3.23477	2.29605	1.9927	2.09697	1.32938	3.56126	2.41255	1.50931	3.39776
ENSMUSG00000000776	8.85058	9.67165	11.0386	10.9431	9.83311	10.073	11.075	9.87578	10.3271	9.71909	9.15179	9.48649	10.5998	10.3661	9.361	9.34313	10.5249	10.0194	10.0195	10.1041	10.3371	10.591	11.097	10.2844	10.3361	9.37735	9.8292	8.6677	10.5824	8.46913	9.87585	9.86368	10.1966	9.48824	9.27838	10.5346	9.1664	9.94835	9.9093	9.43535	10.1087	10.2557	11.1373	10.046	10.5072	9.4967	9.86559	10.3683	11.1029
ENSMUSG00000000782	1.03819	1.59362	1.67098	1.98555	1.35399	1.31575	1.56104	1.63146	1.61514	1.90662	1.43558	1.6948	1.18635	1.07827	1.35036	1.03813	1.83169	2.05695	2.01691	1.40987	1.12632	0.913948	1.74348	2.25756	1.46516	1.88595	1.92582	1.60792	1.59735	1.6436	1.74573	1.6963	2.01722	1.88934	1.58061	1.63667	1.27666	1.92549	1.26502	1.96234	1.86621	1.68377	1.9927	1.463	1.55947	1.26623	1.3786	1.44369	1.44472
ENSMUSG00000000787	168.421	174.749	122.969	113.154	117.509	118.331	177.242	169.019	171.646	164.736	111.935	165.408	181.821	191.294	177.47	186.707	163.282	156.749	152.873	168.48	117.613	121.689	105.363	171.533	171.398	165.649	159.068	114.137	102.829	106.789	98.7086	158.51	164.058	149.154	114.666	110.694	176.715	161.889	163.468	167.74	104.321	109.649	106.104	107.336	150.093	164.029	124.677	119.892	120.874
ENSMUSG00000000791	0.389322	1.01662	1.06335	1.10559	1.06544	1.33732	1.13914	1.00063	1.02782	1.6276	1.25613	0.352167	1.03161	1.49487	1.0986	1.14194	0.814083	1.17224	0.650615	1.38637	1.27649	1.3978	1.13091	0.668906	0.959016	1.15252	1.30056	2.13552	1.34776	1.34684	1.44646	1.17275	1.02243	1.53639	0.964787	1.59056	0.995793	1.97486	1.45243	1.23654	3.20366	1.47968	2.10188	1.92629	1.43164	0.817772	1.46476	1.7718	1.20393
ENSMUSG00000000792	14.353	9.64417	10.7348	10.9656	12.1194	11.3025	13.1423	13.204	13.6063	9.92836	12.0628	13.6024	10.8835	12.3266	12.7941	14.2483	11.5716	10.705	11.7544	13.0648	11.939	12.4996	11.8745	13.19	7.75205	6.70559	7.50321	7.36127	8.78542	12.1901	10.7737	13.7379	14.3969	10.8793	12.6654	8.66741	11.4644	7.57852	7.21528	8.9246	11.104	9.38831	6.71511	14.118	8.46204	7.22805	7.97002	7.32781	8.96258
ENSMUSG00000000794	18.6615	18.8213	23.6723	19.0432	16.8472	19.197	21.0108	20.5564	18.8433	19.5312	16.7085	19.8754	19.4716	19.5068	20.3928	19.3091	19.7997	17.7827	19.7787	22.9809	15.1427	14.7307	21.5579	18.5412	15.6373	18.5975	19.8085	21.7321	22.1383	19.6776	19.8016	17.1096	18.4866	18.935	17.2841	16.505	20.5542	19.2549	19.1392	19.8653	20.4039	19.6695	16.6513	19.7262	19.9663	17.8855	19.5804	18.8336	23.1957
ENSMUSG00000000804	83.4965	81.2474	85.0683	81.43	72.8716	79.1821	85.3089	79.0933	82.9106	83.0076	77.88	82.7152	83.7923	84.3989	86.1487	85.8529	80.8559	76.6824	76.7292	81.6315	77.766	75.6695	79.3756	83.0698	82.1824	82.8245	83.5357	80.8232	80.6162	80.9704	72.797	79.2864	76.986	75.9059	72.4617	72.774	85.6637	79.5375	81.3125	73.7086	76.8257	77.4025	77.333	73.9549	72.9883	85.9188	77.6108	80.3871	81.9742
ENSMUSG00000000805	9.16204	14.3976	12.8868	13.2219	10.2105	10.7848	8.26931	10.8547	9.61744	13.8346	10.8864	12.3919	10.5224	7.64589	11.3522	13.288	16.8631	11.2801	16.4606	10.997	10.3872	10.4835	9.87189	9.82456	8.49795	14.8518	11.3549	11.8584	8.88526	5.79827	16.5844	11.9369	8.40048	13.5161	12.9733	19.3864	4.9279	8.02287	10.0264	11.1558	7.8692	11.0976	9.55402	9.02186	14.521	11.5016	12.9674	11.637	7.51787
ENSMUSG00000000811	3.97108	4.23135	5.16486	3.67777	4.88326	4.1198	4.72532	3.89375	5.09014	4.04575	3.74845	4.68822	4.79697	5.44035	4.34863	4.5418	3.98319	3.67155	3.66513	4.30011	3.82948	4.38157	3.27492	5.45577	5.35451	3.53615	3.37644	3.46708	3.619	3.46983	3.34183	5.98941	4.69764	4.13164	4.00284	3.91878	5.6173	5.08526	3.86533	4.59671	4.47891	4.82171	4.8589	3.80381	4.26937	4.35266	5.01896	4.85604	5.16352
ENSMUSG00000000817	0.233593	0.137381	0.227862	0.248193	0.310753	0.280405	0.210952	0.108764	0.171303	0.0697543	0.0996927	0.0660313	0.154741	0.171542	0.137325	0.0259531	0.174446	0.265413	0.260246	0.234978	0.0750879	0.107523	0.188485	0.146323	0.0266393	0.183356	0.0500214	0.20099	0.149752	0.0913114	0.324207	0.10471	0.221065	0.0830481	0.0205274	0.115258	0.127666	0.0740572	0.0702787	0.161288	0.0311035	0.15307	0.0818916	0.219451	0.230086	0.263797	0.0215406	0.21874	0.107016
ENSMUSG00000000823	27.2006	24.0967	23.3938	20.3067	28.7446	26.3796	29.027	28.3657	30.0514	27.2042	25.4416	28.1073	22.128	19.8989	24.1692	26.1867	29.4523	27.6472	31.5548	24.4848	27.9327	22.1229	26.0345	26.6726	16.0635	26.3247	28.087	25.8021	31.4229	19.0384	25.1884	33.8632	29.6504	26.9076	32.8028	26.4633	19.3031	21.995	23.4497	28.9781	27.8377	29.7211	29.945	33.2346	32.3143	24.8233	26.4734	33.5329	33.496
ENSMUSG00000000826	222.303	222.75	230.444	214.078	219.525	215.351	228.798	213.526	223.159	218.145	211.508	207.162	217.643	221.461	223.108	215.307	223.669	207.421	202.666	219.681	216.954	220.611	221.823	217.624	228.273	223.013	200.236	212.773	214.319	233.392	206.42	212.017	221.784	214.492	209.236	191.144	221.858	215.827	212.945	213.438	218.627	210.701	212.427	211.989	208.202	210.721	210.71	216.291	217.002
ENSMUSG00000000827	24.9685	26.1299	28.8371	28.2263	29.7213	27.8895	27.4448	26.93	26.7477	26.7159	27.4753	27.0288	26.7444	28.8191	27.3277	26.1867	30.0048	27.5809	24.68	26.2471	26.8314	25.5637	27.0947	28.533	28.1844	26.8485	27.0366	26.3046	27.3047	25.9553	27.1336	27.9576	25.4225	27.2813	27.7941	25.8639	28.9035	28.3639	26.2608	30.4566	28.7086	28.5221	27.461	26.9193	28.0193	26.0896	27.7874	27.1894	27.3693
ENSMUSG00000000838	31.587	29.8942	28.4321	27.8202	30.1208	31.3622	28.9215	31.3023	27.5553	30.0176	32.8188	30.0882	30.4582	31.1472	33.782	35.0886	33.1448	30.611	34.1356	27.281	28.4083	28.3055	27.8251	26.8608	26.4529	33.9208	33.0391	30.7515	27.13	25.4759	28.3307	29.1722	28.7385	29.0045	28.451	30.8661	26.8609	28.3145	31.1335	29.5695	27.0601	28.9303	28.6894	24.6029	29.0419	29.3343	32.074	26.9926	27.6101
ENSMUSG00000000861	19.3882	9.97389	8.73469	9.13803	10.4102	11.8633	11.6867	12.7254	10.5474	9.02155	17.6855	16.3758	12.4309	11.6159	14.0072	18.6343	11.9496	14.266	15.3111	8.31824	10.237	11.8813	12.1101	8.90481	9.21721	15.5067	14.9564	12.2855	11.2064	16.1849	10.9482	15.4761	11.7441	9.90348	13.466	7.63009	7.30248	8.78812	11.1509	12.1772	10.6685	12.7048	9.88159	10.875	11.8111	10.3672	14.2814	14.6775	10.0863
ENSMUSG00000000869	8.43531	8.84736	10.6335	9.43135	9.45577	9.27494	8.83888	9.11443	10.1803	8.62628	9.76989	9.13432	9.07814	10.023	9.63565	8.97978	8.83861	8.49323	9.78091	8.85869	9.18575	7.82232	8.6703	10.0963	9.59016	7.96289	8.9038	8.74308	9.23468	9.06265	8.77853	9.54955	7.87545	9.34291	8.92941	8.29858	9.01321	8.83749	8.08206	11.1558	9.29996	8.98012	10.0454	9.77775	9.20343	10.5519	8.53008	10.412	9.73845
ENSMUSG00000000876	7.42307	8.38027	8.25365	7.55861	8.50131	9.03767	8.58574	8.65762	8.29596	9.44008	7.67634	7.74767	7.45336	7.35182	9.24656	7.81189	8.89676	8.78076	8.39293	10.6445	7.05826	6.74709	8.48181	9.05114	7.91189	8.25102	7.67828	8.86869	7.53749	7.03098	7.43182	8.02078	10.8322	9.01072	8.88836	9.35896	8.37488	7.92412	7.73066	9.78481	9.02003	7.06674	7.56132	8.14406	8.94778	7.91392	8.20697	8.684	7.89242
ENSMUSG00000000881	77.4231	59.0465	59.3959	65.9743	62.7499	68.16	66.3232	72.9372	66.025	59.8259	73.6929	77.8509	65.636	54.7711	71.5464	81.3371	69.3715	67.7025	83.1702	57.6167	59.5197	63.6	62.8832	53.3035	58.1004	71.8755	73.2813	71.9545	66.1153	72.273	69.0811	66.5118	63.2523	61.767	64.5792	64.7751	47.7215	53.7902	62.5247	64.9453	59.2522	62.8353	59.5625	60.9829	69.4092	60.1985	64.708	67.6783	59.5276
ENSMUSG00000000884	1.86874	1.20896	1.54439	1.17328	1.3318	1.31575	1.45557	1.34867	1.51725	1.60435	1.23619	1.45269	1.49583	1.83796	1.85389	1.2717	1.59909	1.68095	1.36629	1.29238	1.25147	1.88166	1.93197	1.46323	1.67828	1.44065	1.05045	1.13057	1.72214	2.00885	1.32177	2.24079	1.79616	1.53639	1.62166	1.40615	1.40432	1.85143	1.24159	1.42471	1.55518	1.93889	1.74702	1.43862	1.17599	1.31899	1.78787	1.66243	1.41796
ENSMUSG00000000889	0.0259548	0	0.0253179	0.0451261	0	0.0431392	0.0210952	0.0217528	0	0	0	0.0880417	0.0773706	0	0.0228875	0.0778594	0.0290744	0.0884711	0.0216872	0.0704935	0	0	0	0.0209033	0.0532787	0.0785811	0.100043	0.0251238	0.0748758	0.0456557	0	0.020942	0.0276332	0	0.0410548	0.0230516	0.0510663	0	0	0.0537627	0	0.0255117	0.0272972	0	0	0	0.0430812	0	0.107016
ENSMUSG00000000901	1.29774	1.84091	1.18994	1.60198	1.59816	1.05691	1.68761	1.5227	1.61514	1.09282	0.937112	1.49671	1.0574	1.66641	1.30459	1.19384	1.39557	1.41554	0.954235	2.06781	1.57685	1.50533	1.81417	1.40052	1.65164	1.41446	1.12548	1.55767	1.39768	1.3925	1.12226	1.50782	1.71326	1.32877	1.64219	1.70582	1.60859	1.53052	1.24159	1.93546	1.7418	1.22456	1.39216	1.63369	1.55947	1.31899	1.50784	1.33432	1.87278
ENSMUSG00000000902	25.2021	27.9434	28.027	26.1957	29.9655	28.0189	28.8793	27.5391	30.5653	27.1344	28.1333	28.8116	28.2145	28.427	29.3876	29.7942	29.714	28.3992	29.1259	29.4193	29.3343	28.4399	26.7177	29.9754	27.4652	28.1582	28.012	27.3347	29.9753	29.0142	28.8544	30.5334	27.9648	30.0219	30.1137	30.1746	28.8014	29.0057	28.58	29.005	30.5437	31.558	28.6075	29.5039	29.3231	28.8067	27.2919	29.18	30.9544
ENSMUSG00000000903	0.0259548	0.0824288	0.202544	0.0676891	0.0221966	0.0431392	0.0210952	0.108764	0.0244718	0.0697543	0.0398771	0.0660313	0.0515804	0.0735182	0	0.0778594	0.0581488	0.0884711	0.0867486	0.0234978	0.0500586	0.0268808	0.0942424	0.0418066	0	0.0785811	0.0250107	0.0753713	0	0.0684835	0.024939	0.020942	0.138166	0.124572	0.164219	0.0230516	0.0255332	0.0493715	0	0.134407	0.0622071	0.15307	0.136486	0.0975337	0.10226	0.0527595	0.150784	0.0437481	0.160524
ENSMUSG00000000915	49.2622	49.9519	56.0539	48.8941	51.474	51.8965	55.3959	49.4442	51.5132	57.8263	45.6393	43.4706	44.9007	54.575	47.8349	44.5096	54.3982	48.814	43.5261	52.1652	55.9405	50.0521	51.8097	54.704	52.0266	54.4305	46.845	46.9815	49.0436	46.7743	47.3592	51.0985	54.99	51.8428	53.6381	55.7619	49.4067	55.9873	52.5451	52.3917	53.9957	54.4675	54.7855	51.5222	59.311	48.2221	49.9096	55.2976	53.6417
ENSMUSG00000000916	5.63219	4.53359	5.56995	5.39256	5.9487	6.51402	6.24417	5.28594	5.55511	5.48734	6.04138	5.63467	4.35854	5.2688	5.58456	4.17845	5.87303	5.06497	4.87961	4.67607	6.00703	5.08048	5.91371	5.6439	4.39549	5.815	6.0776	4.89914	5.9651	4.26881	5.71103	6.40825	5.44373	6.02099	5.93242	5.23272	4.00871	6.39361	5.716	5.34939	6.34512	6.17383	6.68781	6.65667	6.77474	5.43422	4.65277	6.73721	5.45781
ENSMUSG00000000934	7.24139	7.0614	7.6207	6.63353	7.76882	7.22582	7.4466	7.59173	8.05124	7.06843	7.11806	9.02427	8.38181	7.13127	7.20957	7.37069	7.87916	6.8344	7.13507	7.09635	7.53382	8.09113	6.76189	6.22919	7.32582	7.36043	7.2531	6.07995	7.31287	6.59725	7.53158	7.66477	7.76492	6.60232	7.84146	6.08563	6.86842	6.71452	7.0513	7.04291	7.52706	7.42391	8.48943	8.16844	7.82291	7.4127	6.54834	8.26839	9.20337
ENSMUSG00000000938	0	0	0	0	0	0	0	0	0	0	0	0	0	0	0	0	0	0	0	0	0	0	0	0	0	0	0	0	0	0	0	0	0	0	0	0	0	0	0	0	0	0	0	0	0	0	0	0	0
ENSMUSG00000000942	0.103819	0	0	0	0	0	0	0	0	0.0465028	0.27914	0.0220104	0	0.637158	0	0	0	0	0	0.0234978	0	0	0	0	0	0.0785811	0	0	0	0	0	0	0.0276332	0	0	0	0	0	0	0.40322	0	0.0255117	0.0272972	0	0	0	0	0	0
ENSMUSG00000000948	350.675	396.62	404.733	402.998	364.447	375.096	356.255	347.762	376.01	368.861	367.986	339.203	392.527	399.939	383.755	373.491	392.475	373.304	351.484	388.842	370.584	417.002	350.228	389.157	413.309	398.799	352.2	357.989	364.246	403.322	372.564	348.433	354.755	390.949	367.995	387.221	360.222	387.443	380.63	362.334	365.062	374.537	364.445	366.995	364.967	389.866	373.557	387.083	361.553
ENSMUSG00000000957	12.5362	13.848	12.7602	10.1534	11.3869	13.3947	14.9987	12.1163	14.2916	15.6017	8.83278	14.0867	13.8493	13.2088	8.78881	11.4713	12.2985	12.6293	13.5978	10.2921	14.9926	14.7038	12.3458	17.1825	13.373	14.4065	10.8046	9.39629	11.5059	6.30048	9.62646	15.2248	11.6612	11.5644	12.4807	12.8628	14.2475	13.1328	11.1509	11.5859	10.0153	14.108	11.7651	12.4355	14.8789	11.7654	15.2292	12.9494	15.9454
ENSMUSG00000000958	0.856508	1.01662	1.03804	0.925084	0.976652	1.10005	1.03366	0.870113	0.92993	0.860303	1.75459	1.03449	1.18635	0.906725	1.30459	1.06408	0.785008	1.03954	0.737363	0.963412	1.17638	1.02147	1.15447	0.940649	0.772541	0.838199	1.15049	1.63305	1.12314	1.05008	1.0225	1.31935	0.967161	1.0381	1.08795	1.06037	1.09793	0.641829	1.00733	1.04837	0.902003	1.14803	0.627836	1.19479	1.12486	0.738632	0.926246	1.13745	1.31095
ENSMUSG00000000959	21.1791	22.8603	24.2799	21.0287	23.9724	21.9147	20.7788	21.383	21.3884	23.4839	20.8358	22.0544	21.8959	25.9519	22.6129	21.3335	22.2128	22.2284	19.6052	23.3569	22.226	22.4724	22.8538	24.6241	23.8156	21.9765	20.1586	20.5764	19.9419	22.5311	23.6422	24.5859	23.8474	21.0112	20.7532	21.4841	22.2649	24.6364	22.3252	21.4513	23.3588	21.4553	24.5129	21.238	22.7529	21.816	22.7684	22.749	21.7777
ENSMUSG00000000976	11.9652	11.3752	12.7602	13.425	13.4734	13.632	13.4798	13.1605	13.3127	11.6257	13.299	12.568	12.0182	12.3511	14.8311	11.7568	13.2579	13.4697	12.9039	12.2894	14.2166	13.091	12.8641	12.5002	9.43033	12.1015	13.7559	13.391	16.2231	10.7291	12.8935	12.7956	14.0929	13.1008	12.9938	11.7333	9.83027	12.8119	11.7366	13.6288	13.5611	14.159	14.9043	13.7279	14.7766	13.9285	12.8597	14.1088	15.437
ENSMUSG00000000982	0.129774	0.0824288	0.202544	0.0902521	0.0665899	0.0215696	0.0632855	0.174023	0.0978874	0.139509	0.0598156	0.0440208	0.361063	0.196049	0.251763	0.103813	0.145372	0.331767	0.173497	0.211481	0.200234	0.161285	0.164924	0	0.213115	0.261937	0.275118	0.100495	0.149752	0.114139	0.299268	0.041884	0.165799	0.10381	0.102637	0.276619	0.0765995	0.148114	0.093705	0.107525	0.155518	0.0765351	0.245675	0.0975337	0.127825	0.105519	0.0646218	0.21874	0
ENSMUSG00000000983	0.207638	0.247287	0.556995	0.586639	0.26636	0.431392	0.421904	0.587326	0.39155	0.418526	0.179447	0.418198	0.490013	0.735182	0.457751	0.545016	0.581488	0.663534	0.433743	0.516953	0.35041	0.456974	0.117803	0.459873	0.612705	0.785811	0.400171	0.276362	0.399337	0.365246	0.299268	0.481666	0.276332	0.41524	0.369493	0.668497	0.689395	0.271543	0.445099	0.241932	0.279932	0.178582	0.436755	0.365751	0.460171	0.184658	0.430812	0.524977	0.321048
ENSMUSG00000001014	0	0	0	0	0	0	0	0	0	0	0	0	0	0	0	0	0	0	0	0	0	0	0	0	0	0	0	0	0	0	0	0	0	0	0	0	0	0	0	0	0	0	0	0	0	0	0	0	0
ENSMUSG00000001016	29.7961	33.054	33.0906	31.0242	33.5391	32.5701	31.8959	32.7597	34.2851	33.9703	29.5489	31.585	34.0688	34.0879	34.9721	33.1162	34.017	33.3757	33.3765	32.1451	34.3402	34.8107	29.4036	33.6125	33.3791	34.4971	30.2129	32.7112	32.3962	31.6166	32.8946	30.3031	31.8058	34.4442	32.4743	34.2086	32.9888	32.1655	33.0779	32.7684	32.4721	30.6141	34.4491	31.5765	33.5925	33.0274	33.668	33.1611	33.817
ENSMUSG00000001017	80.4079	82.3739	78.2831	82.9191	80.0633	81.8998	80.3937	81.0945	80.6347	77.776	78.1591	80.8663	78.9695	82.1443	83.1275	79.0532	79.9836	79.2701	77.2063	78.9293	79.7183	83.5994	78.7159	80.5405	82.3156	84.5533	76.6077	76.9541	74.3017	78.9843	78.907	77.3807	79.6388	78.169	80.3853	85.8903	78.1059	78.945	76.1587	81.3967	80.1849	76.4076	76.5413	80.1239	80.6834	82.9115	80.3464	83.9307	82.0812
ENSMUSG00000001018	20.3486	24.0967	25.1407	22.4502	23.0179	23.0364	21.8757	21.3395	22.8567	23.0654	20.4171	22.4726	20.8643	25.5108	25.039	21.0999	23.434	23.4006	21.2751	24.7197	25.6801	24.2465	21.5108	24.3106	25.2807	21.9241	22.1094	21.8074	21.5393	22.7822	20.6246	22.7849	23.4053	24.3746	25.2487	25.5412	28.4184	24.7598	20.4277	26.9082	24.7584	21.9656	23.421	22.5547	24.4658	22.4228	23.9747	22.924	24.1321
ENSMUSG00000001020	0.207638	0.357192	0.253179	0.293319	0.355146	0.603949	0.991473	0.761349	0.416021	0.48828	1.33588	0.946448	0.541594	0.735182	0.549301	0.804547	0.639636	1.3713	0.542179	0.587446	0.475557	0.564497	0.683257	0.522583	0.372951	0.49768	0.450192	0.602971	0.648923	0.63918	0.922743	0.376956	0.469764	0.166096	0.348966	0.414929	0.510663	0.296229	0.327967	0.510745	0.311035	0.306141	0.545944	0.414518	0.485736	0.316557	0.581596	0.415607	0.26754
ENSMUSG00000001021	0.207638	0.137381	0.0506359	0.112815	0.0443933	0.150987	0.0210952	0.174023	0.122359	0.0465028	0.0199385	0.154073	0.154741	0.0245061	0.0686626	0.0778594	0.0872231	0.19906	0.0650615	0.117489	0.0500586	0.0268808	0.0706818	0.0627099	0.0266393	0.0523874	0.100043	0.150743	0.0748758	0.182623	0.124695	0.062826	0.0276332	0.166096	0.0410548	0.207465	0.0510663	0.0246857	0.0468525	0.0537627	0.124414	0.127559	0.136486	0.0731502	0.15339	0.158278	0.0861624	0.328111	0.053508
ENSMUSG00000001023	0.181684	0.412144	0.329133	0	0	0.129418	0.0421904	0	0.122359	0.0930057	0.777603	0.176083	0.0773706	0.490121	0	0	0	0.707769	0	3.83015	0	0.0806425	0.141364	18.6458	0	0	0.175075	0.276362	0	0.0228278	0.523719	0	0.52503	0.10381	0	0.0922065	0	0	0.0702787	0.161288	0.155518	0.178582	0.136486	0.0243834	0.0766952	0.131899	0.0215406	0.153118	1.81927
ENSMUSG00000001025	4.02299	3.76425	3.97492	3.15882	4.57251	4.18451	4.28232	3.4587	3.42606	4.0225	5.4831	6.14091	3.89432	4.8522	4.48596	3.91892	4.85542	7.78546	3.40488	5.75697	4.00469	4.32781	4.24091	3.88802	3.48975	3.14324	3.72659	3.26609	4.41767	3.72094	4.36433	3.81144	3.70284	3.8825	3.92073	4.70253	5.43856	3.23383	3.2094	6.37088	4.94546	3.80124	4.42215	4.51093	3.42572	3.11281	4.50199	4.09045	4.44116
ENSMUSG00000001027	0.155729	0.274763	0	0.022563	0.33295	0.0862785	0.126571	0.0652585	0.146831	0.16276	0.0398771	0.0660313	0.0515804	0.0980243	0.114438	0.0778594	0.0581488	0.176942	0.108436	0.0234978	0.0500586	0.0268808	0.0706818	0.0418066	0.186475	0.0785811	0.100043	0.0251238	0.0998344	0.136967	0.124695	0.10471	0.0828995	0.041524	0.0205274	0.13831	0.0510663	0.0246857	0.0468525	0.0537627	0.0622071	0.0765351	0.0818916	0.0487668	0.230086	0.0791392	0.0430812	0.0437481	0.0802619
ENSMUSG00000001029	1.40156	1.23643	0.936764	1.37634	0.843472	0.862785	1.01257	1.45744	1.81092	1.25558	1.57515	1.34264	1.08319	1.24981	1.37325	1.06408	1.27927	1.34918	1.21448	1.43337	1.20141	2.20423	1.88485	1.44233	1.17213	1.83356	1.47563	1.0552	1.29785	1.14139	1.27189	1.52877	1.38166	1.86858	1.14953	1.65972	1.58306	1.728	1.59298	1.74729	0.995313	1.3011	1.63783	1.65807	1.50834	1.00243	1.20627	1.92492	1.3377
ENSMUSG00000001034	8.25362	9.28698	7.8992	7.58118	10.4768	9.0161	9.28188	9.11443	8.9567	8.231	10.049	11.4234	7.58231	9.41033	7.87331	7.39664	9.68177	8.07299	10.0195	9.02317	8.98552	8.27929	9.51848	8.98843	7.91189	10.6085	9.97926	8.54209	9.98344	6.66573	10.0005	10.1778	10.5559	10.1942	9.91473	10.6498	6.94502	7.45509	8.90197	9.38159	9.61099	9.84752	9.99077	10.2167	10.0215	9.23291	9.3917	10.937	9.81871
ENSMUSG00000001036	69.8962	65.476	62.6113	60.6043	71.451	65.0324	66.6186	70.2616	66.6368	69.6845	70.3233	71.5339	64.0886	67.0486	67.6327	70.8001	64.9522	68.9633	75.2111	65.794	73.0856	67.0139	68.255	64.3195	61.4037	73.7615	73.2063	69.8441	74.3516	62.6853	74.7422	71.831	70.2159	63.9263	71.6406	72.6587	68.1991	68.0833	67.3973	67.741	72.1602	73.4227	72.8835	69.0294	68.7445	63.2322	72.1395	72.1406	65.574
ENSMUSG00000001039	6.4887	6.07226	6.45608	6.92685	6.5924	5.99635	6.20198	6.1778	6.53398	5.11531	6.8788	7.46153	4.7196	5.21979	6.01942	7.88975	6.10562	6.5911	7.20014	6.67339	6.45756	5.42993	7.28022	5.91564	4.50205	6.41746	6.67785	5.30112	5.49089	4.81668	5.28707	6.82709	5.96876	6.22861	6.30191	4.88694	4.6215	5.08526	5.38804	6.9085	6.56285	6.25037	6.33295	7.14434	4.98519	5.22319	5.85904	6.8247	6.34069
ENSMUSG00000001052	36.0772	39.4285	39.977	40.0945	42.44	39.9469	40.4395	38.9593	40.0115	37.2255	37.0458	38.1661	35.8226	36.5385	40.099	36.2825	41.4019	37.7108	36.673	38.7244	36.3926	33.5473	39.9823	38.483	33.3525	39.0548	38.0913	38.3389	41.9554	34.1048	37.0594	40.3971	36.4758	36.4373	37.6883	35.5225	34.3166	39.1022	37.5991	38.8435	38.9727	39.4921	40.318	41.2324	39.6259	37.9604	33.1725	41.1013	39.8634
ENSMUSG00000001053	4.56804	4.56106	6.86116	6.36277	5.74893	5.34926	5.56913	7.24369	4.8699	6.34764	6.65947	7.68164	5.20962	8.74867	4.76061	7.26688	5.02987	5.50733	6.28928	4.51159	6.10715	4.4891	6.47916	6.98171	6.84631	7.30804	5.90252	4.99963	5.19139	5.8211	5.38683	7.24593	7.12936	5.43965	5.70661	5.34798	8.93661	7.85007	5.0835	5.88701	6.09629	7.11777	6.87889	6.14462	5.59875	5.67164	5.57901	6.21223	5.67184
ENSMUSG00000001054	13.7041	11.5675	11.8488	12.2743	12.8297	12.9633	12.1719	14.2046	12.2849	12.1605	13.0597	14.9891	11.0382	11.3218	12.9086	16.1428	14.0429	11.5234	15.4413	11.138	14.2166	11.9351	11.6154	10.7652	9.98975	15.14	13.0306	12.6373	13.2031	13.0347	12.9184	14.6594	12.3244	12.9347	13.466	13.1625	10.4941	12.8119	11.8771	14.1933	12.8147	13.164	11.8197	12.7038	13.1916	12.5831	14.8199	12.8401	12.9222
ENSMUSG00000001056	11.1346	9.42436	9.46891	8.59651	7.9464	9.2965	8.29041	9.54949	8.36937	8.9518	9.49075	11.1153	9.25868	9.63088	9.13213	11.056	9.04213	9.31159	11.5809	9.8221	8.76026	8.22553	7.86924	7.79694	8.09836	10.4775	8.9038	9.27067	8.51088	9.19962	8.90323	8.96317	9.25711	8.86538	9.17574	10.2349	7.88975	8.64001	9.13624	8.17193	7.65147	8.85256	7.53403	7.33941	8.94778	7.96668	10.1672	9.82145	8.02619
ENSMUSG00000001062	16.9744	19.5082	20.5329	21.0964	22.3076	21.8069	21.728	22.9492	24.1782	22.9027	21.5536	20.1836	19.6779	19.0902	19.9808	21.048	25.7308	24.4623	22.6197	20.6076	20.8995	19.623	23.7255	20.7988	16.1701	23.391	20.4337	23.2646	23.8105	17.3492	21.7967	23.7063	23.4329	23.1289	24.5097	22.337	16.954	21.8222	20.6854	21.2094	19.9685	22.2717	24.8404	25.2612	25.9741	21.6314	21.2606	22.9678	22.5001
ENSMUSG00000001065	10.0964	10.7157	10.7348	11.9358	13.2514	12.4672	12.2352	11.4637	11.9178	13.3696	12.6211	9.9267	9.25868	13.5519	11.5353	10.6667	11.6007	11.8109	10.1713	10.715	13.8913	10.2954	12.6285	10.3889	7.48566	11.5252	10.8296	13.7427	12.8537	10.7063	14.739	11.0993	12.9047	12.6648	10.12	13.8771	10.8005	13.2316	12.8844	11.3977	15.3029	12.6793	15.0135	15.2396	12.3735	10.7366	10.2749	12.0526	12.2533
ENSMUSG00000001076	0.64887	0.631954	1.21526	0.383571	0.244163	0.668658	0.653951	0.522068	0.342606	2.3949	0.737726	0.770365	0.232112	2.98974	0.343313	0.545016	0.290744	0.0663534	0.108436	0.681438	0.400469	0.403212	0.965984	1.2333	0.506148	2.0955	0.300128	0.628094	0.424296	0.31959	0.174573	1.46594	1.13296	0.373716	0.246329	0.0691549	1.58306	2.98697	0.538804	0.510745	0.466553	1.5307	1.22837	0.512052	0.0511301	0.448455	0.689299	0.678096	0.508326
ENSMUSG00000001082	6.69633	6.26459	7.39284	6.90429	7.70223	7.44152	9.6405	8.54886	10.2537	7.57996	7.15794	8.452	6.3186	6.15102	7.50711	6.41042	7.82101	7.89605	8.06762	7.00236	8.96049	7.52663	7.53939	6.9608	6.07377	7.22946	8.17849	7.93911	8.68559	6.43745	8.37951	9.026	8.26232	8.74081	9.11416	7.83755	5.77049	8.51658	8.90197	8.11816	7.99361	9.20973	9.88159	8.70488	8.66656	9.10101	7.68999	8.35589	9.47091
ENSMUSG00000001089	57.5418	70.092	76.9159	71.7956	61.3293	64.2127	65.6482	61.604	61.9138	84.4027	74.3508	64.9968	66.616	85.1341	66.7629	59.9517	69.8367	66.6409	61.4614	62.9977	65.5017	60.7775	72.5902	72.0328	68.4098	81.4362	64.4275	68.8643	64.8674	62.183	67.2605	70.1976	62.0088	63.9055	59.242	64.4984	75.1696	81.537	65.6872	62.6873	57.6349	70.9991	78.4248	62.7141	62.8134	69.9327	67.9606	62.6035	51.2071
ENSMUSG00000001095	0	0	0	0	0	0	0	0	0	0	0	0.0220104	0	0	0	0	0	0	0	0	0	0	0	0	0	0	0	0	0	0	0	0	0	0.020762	0	0	0	0.0246857	0	0	0	0	0	0	0	0	0	0	0
ENSMUSG00000001098	14.8721	12.5567	10.7348	12.7932	11.9862	14.3438	13.5642	12.1816	13.6553	13.6021	11.2852	12.7	12.2503	12.3756	12.0846	12.2499	12.4729	11.6561	12.5135	11.7019	13.2655	12.0695	15.3615	15.6984	13.3463	12.9135	12.9055	13.2402	14.9252	14.2446	13.2426	12.2301	13.6784	13.6406	12.2343	12.5631	13.8134	11.9726	13.3061	14.2202	12.2859	13.4702	11.6559	14.9958	13.1149	13.1371	11.5027	13.8463	14.5542
ENSMUSG00000001100	39.7887	39.5933	41.8759	40.8165	40.5311	40.292	40.0808	38.8505	42.3608	41.8526	40.5749	41.6877	40.2327	46.586	38.9775	41.7326	45.0653	37.0473	39.0803	42.2491	38.0946	42.2567	38.8043	42.7682	41.4508	41.7004	35.4151	37.3088	38.561	39.4693	39.5782	42.0515	40.7037	41.7524	40.2337	40.0407	44.0702	44.1134	40.5274	40.3758	41.8965	42.1964	44.7947	42.2321	41.7989	41.337	42.0903	41.4513	40.7998
ENSMUSG00000001103	0.311457	0.164858	0.278497	0.248193	0.310753	0.280405	0.147666	0.239281	0.26919	0.558034	0.578218	0.52825	0.180531	0.588146	0.480638	0.648828	0.407041	0.132707	0.693989	0.32897	0.200234	0.295689	0.0942424	0.12542	0.0532787	0.20955	0.425182	0.125619	0.324462	0.114139	0.24939	0.691086	0.359231	0.20762	0.246329	0.207465	0.127666	0.098743	0.210836	0.591389	0.217725	0.306141	0.0818916	0.316984	0.178956	0.105519	0.36619	0.306237	0.13377
ENSMUSG00000001105	17.234	19.3708	18.3302	18.5242	19.8438	18.8518	17.509	17.685	17.7176	16.369	19.1011	16.97	17.5373	17.5463	18.1269	18.1412	19.3345	19.0655	18.4341	16.237	18.1462	19.0316	16.728	19.3774	17.5287	18.6237	17.3824	16.6822	16.7722	16.0251	17.9561	17.1096	17.851	17.8969	18.7826	18.1647	17.6179	19.1808	16.8669	18.2524	18.911	16.8377	18.6713	18.7752	17.6143	16.5401	17.6202	19.6866	16.9888
ENSMUSG00000001119	25.4876	11.2103	5.44336	2.73013	24.6827	19.844	23.3102	34.8263	17.375	12.8813	30.0873	39.0465	11.1156	14.8507	20.3699	24.0066	19.6252	16.1239	36.673	5.66298	17.7207	9.59645	13.9479	6.27099	2.53074	29.075	23.1099	26.3548	27.3546	7.60167	18.5546	45.9258	24.1514	13.6822	32.3717	9.54337	7.37908	8.07224	12.9781	28.0641	20.3106	25.7923	22.3018	22.896	31.7263	6.83235	34.6804	30.4924	20.6273
ENSMUSG00000001120	22.2692	20.25	19.4189	20.9611	19.3333	21.1167	21.0319	19.9038	22.4652	19.8335	21.4339	23.265	20.1163	21.9084	21.2396	24.6555	22.8815	21.0119	22.9016	19.7382	19.3477	21.7466	18.872	24.6032	19.7398	21.505	18.3829	20.8025	20.5908	18.2166	21.4226	19.3713	20.0064	21.987	19.9937	22.1987	14.9114	18.144	21.271	22.5534	19.0043	19.3124	19.1899	19.336	20.222	20.0486	20.8298	19.8616	20.0922
ENSMUSG00000001123	2.62143	3.07734	2.55711	2.34656	2.77458	2.48051	3.41742	3.37169	2.56954	3.69698	4.06746	3.05945	2.19217	3.60239	2.90672	3.01056	3.28541	3.05225	2.5374	2.72575	2.92843	2.74184	2.42674	2.21575	2.47746	3.79809	3.65156	2.33651	2.44594	2.05451	2.76823	3.99992	2.76332	3.48802	3.94126	2.8584	3.49804	2.86355	2.38948	3.44081	3.82574	2.62771	2.12918	2.68218	2.42868	2.18952	2.88644	2.62489	2.70215
ENSMUSG00000001127	103.144	108.366	107.627	105.708	108.031	106.899	105.539	96.2997	110.27	90.2388	94.9474	94.9089	101.923	99.4946	105.283	92.7565	105.307	97.4952	86.1848	108.325	102.245	110.48	99.3786	109.45	109.381	92.9091	97.0665	99.6409	108.121	107.679	101.427	95.5583	106.581	102.647	102.35	102.787	99.7581	100.668	99.8192	102.391	106.032	94.0617	99.6075	109.896	100.42	102.248	91.7414	106.286	116.835
ENSMUSG00000001128	4.33445	5.66011	4.43064	5.39256	6.39263	6.3199	5.71679	5.82976	4.69859	5.7431	8.75302	5.67869	4.69381	4.87671	5.3328	5.08681	6.71618	6.25933	5.59529	5.33401	5.40633	4.16653	8.03416	5.56028	3.40984	5.78881	6.05259	7.51201	8.83534	3.88073	7.1575	6.84803	5.77533	5.12822	5.68609	4.86389	2.85971	5.70241	5.06007	6.39776	6.43843	7.24533	7.34295	7.90023	6.82587	4.82749	4.11425	6.78096	6.3942
ENSMUSG00000001131	0.752689	0.467097	0.810174	0.541513	0.910062	0.668658	0.864902	0.739596	0.66074	0.65104	0.777603	0.638302	0.722125	1.07827	0.663738	0.726688	0.901306	1.15012	0.650615	0.822425	0.800938	0.752663	0.565454	0.606196	0.213115	0.445293	0.650278	1.03007	0.748758	0.570696	0.598536	0.670144	0.939528	0.498288	0.780041	0.599342	0.357464	0.666515	0.585656	0.645152	0.870899	0.969445	1.20108	0.853419	0.971473	0.633114	0.603137	0.831214	0.829373
ENSMUSG00000001134	0.960327	1.09905	0.911446	1.10559	1.04324	1.12162	1.01257	1.06589	1.02782	0.930057	0.877296	1.14454	1.16056	1.24981	1.05283	1.01217	0.814083	1.2386	0.910861	0.845922	1.00117	0.887067	1.48432	0.982456	0.772541	1.2311	1.32557	0.829085	1.12314	1.14139	0.847926	0.816738	0.746096	1.32877	1.2727	1.03732	1.09793	1.08617	0.866771	1.45159	0.653174	0.943933	1.06459	1.14602	1.20156	0.923291	1.2709	1.11558	1.15042
ENSMUSG00000001138	20.4005	19.8654	22.2292	20.4872	22.0413	21.1598	24.2595	20.5564	22.9546	21.3216	20.5367	20.7778	19.9358	20.7321	21.5372	20.1396	23.1432	22.538	20.3426	22.2995	21.9006	20.3757	22.147	22.3456	20.9652	21.4003	21.6843	19.8227	21.3895	21.0016	22.4202	23.5807	24.6488	21.6133	20.8148	21.876	21.4479	21.6741	20.8494	23.8169	21.7103	21.5829	22.2199	23.1642	22.574	21.7105	19.3865	21.8303	25.7373
ENSMUSG00000001143	37.2451	31.1306	30.3815	32.9195	31.497	34.1878	32.7819	33.8039	34.0893	27.2507	39.7774	38.4742	29.2719	25.4128	30.4404	37.5542	30.2374	26.8068	32.5741	27.798	30.5107	31.3699	34.5398	29.0347	25.6004	33.1088	28.3121	34.6457	38.4861	31.9362	32.1713	34.9941	31.1426	30.5825	32.3717	25.2646	26.0694	24.3895	31.6957	33.9511	32.0989	33.2162	27.8431	32.5031	30.7548	27.6723	28.7136	29.7487	33.5227
ENSMUSG00000001150	30.5228	27.9709	27.394	27.3238	30.5648	30.4132	31.2209	32.912	28.3139	28.6225	32.3403	31.1447	27.7502	28.9907	31.6535	31.0918	30.4409	30.3014	33.6151	27.469	29.6097	25.6174	31.1	28.4076	24.4016	29.4417	30.7882	31.9826	31.1982	28.5348	29.6026	29.2979	28.02	28.6931	30.4626	28.3765	26.0438	27.574	29.072	30.7254	27.5888	29.364	31.0369	31.3571	31.0871	30.8379	29.2091	31.9142	31.6767
ENSMUSG00000001151	20.2966	18.6839	18.2289	19.314	19.5996	20.0166	19.9139	17.3805	19.553	18.3454	20.0582	18.6868	18.2852	21.2223	18.2643	20.6068	20.9045	21.0119	18.9763	18.1638	19.2225	17.0693	17.4113	18.7085	19.6598	19.8548	20.5088	18.3655	17.7955	18.3079	16.9086	17.9054	19.6196	17.7515	18.6389	18.4182	16.3923	18.7365	19.5141	20.618	15.5518	17.399	17.8797	17.8243	20.9634	20.5498	18.0726	18.5929	19.0221
ENSMUSG00000001155	0.0519096	0.0274763	0	0	0.0221966	0	0.0843807	0.0217528	0.0244718	0	0.0199385	0	0.0515804	0	0.0228875	0	0	0.0884711	0	0.0469957	0.0250293	0	0	0.0418066	0.0266393	0.0523874	0.0750321	0.0502476	0.0499172	0.114139	0	0.125652	0.0552663	0.0622861	0.0410548	0.0691549	0.0255332	0.098743	0	0.0268813	0.0933106	0	0	0.0487668	0.127825	0	0	0	0.0802619
ENSMUSG00000001156	11.4201	11.018	10.988	13.9891	12.2303	12.381	10.8429	9.98454	10.1803	11.6722	13.1395	11.1593	11.6314	12.155	11.4438	11.8087	12.5311	13.4697	12.9906	10.527	11.7387	10.6448	14.2542	12.6047	12.2807	12.2848	13.6558	12.3107	12.629	11.3683	13.068	10.3453	12.1586	10.9416	10.7153	10.8804	10.392	11.0098	11.1275	10.6181	11.5705	11.4292	12.3383	12.2405	10.6862	12.3193	11.675	12.6213	13.0827
ENSMUSG00000001157	16.663	15.3043	17.2668	16.4936	17.5797	16.9537	16.3277	14.7702	14.8789	15.1367	15.9309	17.7624	17.2794	17.1788	16.9368	15.3383	16.5724	16.522	16.6557	14.4747	16.0438	15.5371	16.7987	16.9526	14.8648	17.4974	17.7826	13.9939	16.9968	14.6783	15.6617	15.7484	15.9167	15.1563	15.0876	15.5598	14.222	15.8482	14.8522	15.9406	17.0758	16.5061	14.9316	15.8248	15.4413	16.2499	15.4877	16.9086	16.0524
ENSMUSG00000001158	11.1865	14.3151	13.7983	13.786	14.0505	13.33	12.193	13.7043	12.3093	13.0673	14.8143	13.5364	14.1072	14.1155	12.8399	13.5475	14.45	13.1158	13.099	12.7828	13.0653	13.1985	12.817	12.7301	13.6393	13.8827	11.73	12.6121	14.1765	13.3771	13.1179	13.6751	13.7061	12.8725	13.8355	14.6608	13.3028	13.5278	12.8376	13.817	12.7525	13.8273	12.2291	12.3624	12.2457	13.3218	12.709	14.1744	12.8954
ENSMUSG00000001166	0.752689	0.631954	0.936764	0.473824	0.621506	0.603949	0.632855	0.674337	0.611796	0.906805	0.558279	0.704333	0.670545	0.759688	0.938389	0.622875	0.785008	0.376002	0.390369	0.845922	0.550645	0.537617	0.683257	0.836133	0.532787	0.70723	0.575246	0.452228	0.773716	0.662007	0.573597	0.52355	0.497397	0.747433	0.697931	0.668497	0.919194	0.864001	0.538804	0.430101	1.02642	0.637793	0.791619	0.463285	0.562432	0.606734	0.883165	0.568725	0.561834
ENSMUSG00000001168	0	0	0.0506359	0.022563	0.0221966	0	0	0.0217528	0	0	0.0797542	0.0440208	0.0515804	0.0490121	0	0.0259531	0.0581488	0	0	0	0	0.0268808	0	0	0	0	0.0250107	0	0	0	0	0.020942	0.0276332	0	0.0205274	0	0	0	0.0234262	0	0	0	0.0272972	0.0731502	0.0255651	0.0263797	0	0.021874	0.026754
ENSMUSG00000001173	53.7005	47.1493	51.9524	47.6306	51.0079	54.2907	51.198	49.9445	52.8347	44.7357	50.923	47.6966	51.2967	46.7576	51.3596	49.4407	48.3798	44.6779	44.784	47.9826	47.3054	46.9608	48.1107	46.0082	44.4344	42.9577	45.7445	54.7447	54.4097	49.0342	47.4589	48.9624	48.6344	46.4654	51.4006	42.3919	45.2958	44.2615	51.0224	49.7842	50.9787	49.8499	47.2514	51.4002	47.73	45.4523	47.5832	51.6009	57.7618
ENSMUSG00000001175	940.575	849.512	862.481	889.773	837.368	886.447	824.779	920.318	854.239	868.138	904.432	942.288	882.721	829.849	954.914	1037.79	940.178	896.014	1059.53	859.387	788.323	835.617	887.716	781.199	836.742	977.575	896.483	895.01	825.405	883.049	860.969	870.056	821.617	888.199	843.635	865.704	714.52	812.432	882.888	803.51	765.209	838.136	792.82	774.442	840.938	833.784	892.535	872.884	777.283
ENSMUSG00000001211	153.678	164.5	179.276	172.156	161.347	165.633	170.955	159.687	164.28	192.522	157.475	149.803	160.595	179.605	169.139	159.352	183.459	171.081	159.097	174.542	166.044	163.193	172.652	176.779	175.26	175.55	160.018	155.818	157.164	168.081	167.54	162.007	165.827	176.062	163.932	171.642	182.102	190.747	163.82	165.939	168.363	168.428	175.303	159.565	161.648	169.384	168.749	164.821	162.878
ENSMUSG00000001225	0.129774	0.0274763	0	0.112815	0.177573	0.0647089	0.0421904	0.0870113	0	0.0232514	0.0996927	0.176083	0.0515804	0.0980243	0.0686626	0.129766	0	0.0442356	0.15181	0.0939914	0.100117	0.107523	0.164924	0	0.0266393	0.0523874	0.175075	0.0502476	0.149752	0.114139	0.049878	0.146594	0.193432	0.020762	0.0410548	0.0230516	0.0510663	0.123429	0.0234262	0.080644	0.0311035	0.0510234	0	0.0731502	0.0255651	0.0791392	0.150784	0.021874	0.053508
ENSMUSG00000001227	73.1665	63.8549	66.0039	65.7487	67.6553	75.1054	74.2761	73.3505	74.1986	65.104	65.6178	67.484	64.7076	54.6485	66.8316	71.5787	75.8841	68.3882	79.3316	72.1149	70.883	66.4225	70.8938	63.6297	66.918	70.4873	66.2033	67.2312	71.3566	67.753	73.7696	67.14	74.278	72.5425	70.3063	70.6532	56.224	61.8871	74.9171	63.1443	71.0716	71.5348	67.9973	72.4187	74.6245	71.7529	69.7485	72.5125	70.4967
ENSMUSG00000001228	0.233593	0.631954	0.329133	0.338445	0.488326	0.647089	0.358618	0.522068	0.513909	0.465028	0.657972	0.616292	0.464223	0.392097	0.617963	0.389297	0.203521	0.641416	0.715676	0.516953	0.625733	0.564497	0.683257	0.522583	0.239754	0.471487	0.325139	0.628094	0.623965	0.388073	0.548658	0.481666	0.773729	0.560575	0.369493	0.576291	0.408531	0.518401	0.609082	0.430101	0.466553	0.382676	0.49135	0.414518	0.562432	0.448455	0.71084	0.546851	0.481572
ENSMUSG00000001229	38.0497	38.5767	38.6352	37.9961	38.3114	38.8253	38.8362	39.1333	38.7145	42.5036	42.509	36.8895	35.7968	36.4895	37.1236	35.7894	41.0821	37.3127	36.391	38.2075	37.8193	35.5633	38.7807	38.044	34.0984	42.9839	40.4423	38.5399	39.1101	37.8714	40.9249	42.0306	36.5863	42.1261	37.6062	37.6202	36.0273	40.6327	40.0823	37.9027	39.4704	42.528	41.792	38.9159	44.1509	38.9629	40.4317	40.2045	34.5929
ENSMUSG00000001240	7.3452	5.60516	5.31677	4.96387	6.72558	6.25519	7.10908	8.59236	7.04789	6.83592	9.0521	7.76968	6.70545	7.81744	6.40851	8.43477	6.42544	5.57368	7.80738	6.39141	7.53382	5.86002	5.93727	6.45912	5.40779	7.30804	6.90295	7.63763	6.63898	6.232	7.38195	10.5548	6.38326	7.07985	6.77404	5.87816	6.33222	6.51704	6.46564	8.22569	7.74478	6.83714	7.807	8.33913	7.36274	5.80354	8.40083	7.61217	5.4043
ENSMUSG00000001247	2.30998	1.95082	2.22798	1.4666	1.75353	1.9197	2.06733	1.76198	1.85986	2.23214	2.99078	1.65078	1.59899	1.73993	2.1972	2.28388	1.62817	1.39342	1.73497	2.1383	1.95229	1.85478	2.54454	1.8813	1.46516	2.85511	1.8758	2.0099	2.27123	1.75774	2.06994	2.07326	2.43172	1.70249	2.23749	1.61361	2.29798	1.82674	1.89753	3.27952	2.20835	2.55117	2.59323	1.99944	2.45425	1.50364	2.00328	1.72805	1.73901
ENSMUSG00000001248	41.1383	45.1161	47.4965	46.9537	51.4296	48.7689	48.1392	49.1831	52.2474	41.434	46.2176	46.5961	43.9981	41.2682	45.7064	41.2914	50.822	47.0888	47.9069	47.6066	50.1087	46.1813	52.5401	52.6345	39.0266	46.2581	47.5703	49.2929	55.7325	38.8302	52.6213	50.0514	50.624	48.2925	50.3126	43.752	35.1847	44.5331	46.2903	46.6391	52.3162	50.5387	56.2322	58.8859	54.9905	49.1454	44.3736	55.5601	55.247
ENSMUSG00000001249	0.752689	1.6211	1.34185	0.564076	1.46498	1.03534	0.928188	0.761349	1.07676	1.13932	1.05674	1.01248	0.722125	1.17629	0.984164	0.648828	1.30835	1.08377	1.12773	1.0574	0.976143	0.725782	1.15447	0.940649	0.479508	1.46685	1.07546	0.954704	1.59735	0.616352	0.623475	1.36123	1.29876	1.53639	0.985315	0.645445	0.536196	1.40709	0.93705	0.99461	0.902003	1.42866	0.928105	1.3167	1.76399	1.02881	1.05549	1.11558	0.936389
ENSMUSG00000001260	32.7809	30.1964	31.6474	33.9122	28.4561	30.1759	31.1787	29.6926	36.2183	22.6934	18.3435	22.3406	31.4124	23.2563	32.6605	26.6798	28.1149	32.3141	19.7787	32.0041	29.2092	33.1441	29.4272	31.2714	40.4652	20.0382	29.3125	30.8771	34.1683	41.8663	25.4128	19.9158	30.507	26.0563	27.7325	25.1032	27.8822	21.0569	30.3604	29.4082	29.4862	23.5983	25.1134	27.4557	25.1049	29.8355	23.1777	25.6364	34.7267
ENSMUSG00000001270	568.124	672.317	716.118	662.451	630.029	624.419	610.6	584.128	629.343	738.93	603.819	538.661	611.924	770.054	588.759	541.045	685.08	643.738	547.644	727.141	695.865	666.08	617.429	723.422	700.535	731.145	585.575	582.495	573.998	650.867	661.956	626.061	618.651	694.967	615.76	759.482	760.454	742.991	623.864	645.582	669.846	654.682	683.849	647.502	690.001	666.853	639.131	633.801	579.331
ENSMUSG00000001280	17.7531	18.3267	18.9378	18.6822	17.3578	17.8812	17.8043	17.7721	17.7176	17.8571	18.4631	19.9194	18.8526	20.4381	19.5231	16.4802	19.1309	17.7606	16.1786	18.4928	17.5706	17.2037	19.4375	20.0881	18.3545	20.4311	20.5588	20.2246	18.9685	14.7011	17.0084	17.9892	16.4417	18.0422	19.3163	18.6949	18.8945	16.9838	16.8435	21.3438	18.8798	16.9143	18.4529	18.5314	18.5347	19.6793	18.0295	17.193	19.3431
ENSMUSG00000001281	0.778644	0.549526	0.734221	0.428698	0.621506	0.819645	0.675046	0.804854	0.636268	0.581286	0.677911	0.616292	0.722125	0.759688	0.617963	0.882406	0.814083	0.774123	0.520492	0.634442	0.575674	0.698901	0.589015	0.418066	0.479508	0.576262	0.675289	0.628094	0.574048	0.616352	0.448902	1.06804	1.10533	0.602099	0.533712	0.599342	0.357464	0.469029	0.538804	0.99461	0.590967	0.841886	0.300269	0.585202	0.536867	0.369316	0.667759	0.590599	0.66885
ENSMUSG00000001285	11.0308	12.9688	12.5324	11.1913	12.5855	12.079	12.0243	11.2897	11.1102	10.9282	11.6042	10.8071	10.9608	11.6894	12.405	11.4453	12.6474	12.01	10.2797	12.1249	11.2382	12.7415	11.6154	12.9182	11.668	11.5776	12.0051	12.2102	11.5309	11.4139	12.3697	11.9579	12.131	14.2012	12.1112	11.595	11.7453	11.7998	12.3691	13.0643	14.0588	11.7609	11.8197	12.9964	12.6036	11.2905	10.8995	12.4026	12.8687
ENSMUSG00000001288	5.11309	5.24797	6.00035	4.82849	6.21506	4.48648	5.02065	5.50346	4.16021	5.41758	6.69935	6.05287	4.82276	5.58738	4.46307	3.81511	5.98932	6.03816	6.11578	5.63948	5.3813	4.89231	4.99485	5.76932	4.7418	5.815	6.35271	4.52228	6.71386	4.51991	6.03524	5.84282	6.05166	5.58498	5.56292	5.27882	4.21297	4.64092	4.59154	6.7741	4.78995	6.22486	5.62322	5.1449	6.3657	5.03853	5.06204	6.03724	5.85912
ENSMUSG00000001289	43.1109	45.5557	47.8762	45.5773	45.8804	44.2824	42.549	43.1358	43.8536	40.9923	45.2804	43.2505	43.5596	46.8801	47.5374	44.1722	45.2397	45.9608	37.4754	44.7164	42.2244	52.8208	40.8541	48.0985	51.5738	41.648	40.8675	44.9967	43.4779	48.8744	42.7704	42.7845	43.1354	46.0086	42.4301	43.5906	48.1045	43.0026	43.5728	46.5316	48.4904	44.2373	45.2588	45.1093	43.0771	42.6033	44.9337	48.1229	46.3379
ENSMUSG00000001300	26.6556	18.7113	12.2792	13.5604	22.13	21.6775	22.6351	27.9524	19.1125	11.7652	24.6042	29.3619	19.2653	17.0072	21.6287	27.5882	22.1838	21.2552	27.174	11.6784	19.7731	19.7574	18.7071	11.685	12.0143	22.3694	20.3337	22.1843	20.7655	23.3757	20.6495	22.5964	20.7525	16.3189	21.9027	13.5082	17.0306	11.0098	18.4599	24.3814	18.3822	17.5521	16.9789	18.7996	24.3891	12.9261	24.384	23.4709	21.3229
ENSMUSG00000001305	4.28254	4.42368	4.2281	3.9034	5.14962	4.29235	4.11356	5.22068	4.67412	3.2552	3.569	3.78579	3.58484	3.67591	4.37152	3.97083	4.56468	4.2245	3.90369	4.41759	4.43019	4.059	3.20424	4.47331	3.51639	4.34816	3.95169	3.29122	4.19304	2.99045	3.89049	3.99992	4.44894	3.96555	4.7213	4.56422	3.03845	3.43132	3.34995	3.68274	4.60332	4.18392	4.03999	4.16956	4.62728	4.45817	3.87731	4.76854	4.33415
ENSMUSG00000001313	73.8414	80.1483	86.8152	75.3605	86.8776	80.2605	81.2797	74.6122	80.0229	84.5422	77.1622	63.258	82.3738	96.75	71.2718	67.4522	79.4312	80.5309	67.6206	72.8668	87.6276	95.2925	74.5222	87.9402	82.1557	84.2652	66.0032	74.3915	73.3783	76.3135	73.6449	74.2603	78.7822	78.2936	82.9717	75.1022	93.5024	93.3121	77.7751	72.956	78.9408	79.0608	93.0016	83.7814	82.7541	80.2471	86.2055	86.7306	77.3458
ENSMUSG00000001323	16.9744	12.9963	12.7096	11.9584	13.0738	14.4085	13.1001	17.4023	12.6519	13.1603	15.5122	16.992	14.0299	11.2483	15.5177	17.8817	13.2288	14.8189	17.3064	10.5505	12.9652	12.9028	14.0421	11.3087	11.375	14.9042	14.2811	12.9387	13.7023	13.2173	15.138	14.2615	12.9876	13.3292	13.9586	14.1076	10.6473	10.8124	11.1977	12.903	13.0635	13.5212	10.837	12.8988	13.9074	11.5543	14.7553	14.5681	13.2165
ENSMUSG00000001333	0.908418	0.769336	0.759538	0.496387	0.821276	0.884354	0.822712	0.565573	1.07676	0.534783	0.976989	0.792375	0.541594	0.833206	0.663738	0.622875	0.697785	0.906829	0.368682	0.845922	0.775908	0.430093	0.683257	0.606196	0.506148	0.471487	0.675289	0.502476	0.574048	0.63918	0.49878	0.816738	1.10533	0.809719	0.697931	0.691549	0.868127	0.567772	0.773066	1.02149	1.05752	0.688816	0.68243	1.0241	0.460171	0.553974	0.516974	0.415607	1.25744
ENSMUSG00000001334	42.9292	68.8281	76.207	70.8253	63.3048	60.4165	59.3618	51.3584	54.7435	81.4497	56.6853	44.6812	53.3599	75.3317	65.0235	46.6118	71.2032	64.0752	51.7672	70.7285	62.5733	61.4227	61.1162	69.5244	68.5697	70.5397	50.9968	53.2624	48.0453	50.2441	62.0981	61.1297	53.9952	67.6634	59.2215	75.6785	73.0759	80.5989	57.8394	61.7464	57.3238	64.0599	67.97	55.4723	60.0779	61.5439	62.5108	60.1974	47.2743
ENSMUSG00000001348	0.129774	0.247287	0.405087	0.0902521	0.288556	0.258835	0.253142	0.239281	0.416021	0.279017	0.777603	0.286135	0.335272	0.12253	0.366201	0.311438	0.436116	0.265413	0.30362	0.258476	0.150176	0.134404	0.353409	0.0836133	0.293033	0.261937	0.175075	0.175866	0.124793	0.0913114	0.174573	0.251304	0.138166	0.394478	0.205274	0.507136	0.153199	0.197486	0.304541	0.161288	0.0622071	0.229605	0.0545944	0.0487668	0.178956	0.184658	0.172325	0.284363	0.240786
ENSMUSG00000001349	0.571005	0.43962	0.405087	0.406135	0.399539	0.388253	0.442999	0.304539	0.440493	0.465028	0.618095	0.440208	0.309482	0.882218	0.732401	0.493109	0.319818	0.176942	0.325307	0.399463	0.525615	0.672021	0.612575	0.459873	0.42623	0.288131	0.37516	0.40198	0.299503	0.273934	0.673353	0.712028	0.663196	0.477526	0.677404	0.461032	0.48513	0.246857	0.398246	1.20966	0.497657	0.688816	0.272972	0.438901	0.818082	0.448455	0.624677	0.437481	0.66885
ENSMUSG00000001366	52.1172	59.4587	65.3709	59.4085	60.6634	59.8773	59.7205	52.5331	61.3509	67.7081	44.7022	50.8661	60.7875	67.8083	57.4935	50.3491	68.4702	57.5726	53.7625	61.8463	58.1681	61.8259	54.2365	62.2292	62.4426	61.791	45.3694	51.353	50.4413	53.6454	58.482	57.2135	57.8086	61.3102	55.8756	63.1384	61.7647	65.6147	59.7369	55.0799	55.7686	60.2842	62.5379	57.3498	60.4358	63.3377	59.969	62.0348	54.6049
ENSMUSG00000001376	27.4083	24.8111	27.2927	27.3013	25.5261	28.1268	26.0525	29.5403	28.4363	24.9953	25.4017	27.359	29.6329	27.0302	30.9439	30.443	27.5044	29.4609	28.7572	24.8607	24.2784	23.6014	22.9951	25.732	24.9611	26.1413	28.6873	27.1839	26.7806	26.6401	24.0911	26.1775	23.6264	26.264	26.0903	25.8639	23.7203	22.8343	28.3926	25.8598	24.5718	26.3791	24.6221	24.5297	24.9004	22.7657	25.9995	27.6707	24.908
ENSMUSG00000001380	33.6634	34.3179	38.5086	37.7931	37.5567	37.2939	36.4314	34.1519	35.9736	34.5284	33.3572	33.9621	36.1578	38.8911	35.8877	34.7772	36.0232	35.123	34.7645	37.1971	35.842	36.7461	34.1393	36.4345	37.8012	35.5187	33.2392	33.5905	33.5194	36.2963	35.1141	33.2978	36.3653	35.5031	35.6561	36.9517	37.1252	35.819	35.5845	33.5479	37.1376	33.9051	36.3599	35.4535	33.6948	34.7421	35.9082	35.0641	36.0644
ENSMUSG00000001383	58.8395	51.5455	49.7751	52.7072	53.4273	55.2182	50.1432	58.0365	53.8381	47.1539	57.2635	59.5162	52.8183	54.5015	58.5921	64.1042	55.6774	50.141	57.6661	51.1548	50.2839	62.0947	51.9982	50.0007	54.9836	53.6971	51.3469	50.8505	52.463	55.5401	52.8458	52.8367	51.9227	52.2995	54.1102	50.5983	52.0876	48.3594	52.4045	53.5476	51.6941	50.4877	50.2268	51.8635	50.6955	49.3565	56.3502	56.4569	54.3373
ENSMUSG00000001403	0.207638	0.329715	0.202544	0.157941	0.19977	0.215696	0.147666	0.0870113	0	0.232514	0.0797542	0.132063	0.206321	0.147036	0.320425	0.155719	0.203521	0.154825	0.0433743	0.0939914	0.275322	0.107523	0.235606	0.209033	0.106557	0.104775	0.100043	0.0753713	0.0249586	0.228278	0.049878	0.146594	0.138166	0.0830481	0.143692	0.184413	0.0765995	0.0246857	0.0468525	0.134407	0.248828	0.0765351	0.0545944	0.0243834	0.15339	0.105519	0.150784	0.196866	0.294294
ENSMUSG00000001415	43.8376	44.8413	46.2559	45.9835	50.9857	49.869	50.6284	48.226	47.0594	48.5722	45.9584	44.8572	46.4739	52.1734	47.6518	45.8073	51.8687	49.0351	43.5478	51.2958	46.2291	42.4986	47.828	50.8787	45.7398	47.6202	47.0701	45.4238	46.9721	49.2168	45.1895	48.4598	50.624	47.545	48.7936	45.7805	48.1811	46.8535	44.5333	47.795	47.7439	48.8549	54.5671	52.0586	50.3121	50.0687	45.2999	52.8914	52.8659
ENSMUSG00000001416	62.4213	65.0089	65.1684	71.0961	63.6822	62.2715	58.8977	59.755	60.6412	58.9656	64.9199	58.8339	62.8507	66.3624	62.5059	60.0296	60.7945	54.5646	56.2131	62.3868	65.7019	67.3633	61.6581	68.0821	65.8791	63.284	58.2249	60.3222	63.295	68.3009	62.8214	58.0931	61.2904	61.3102	57.2509	57.5829	63.9606	59.7395	60.1118	65.0797	61.9583	60.4883	59.3987	62.5922	61.3562	62.6255	58.9997	63.4129	66.5372
ENSMUSG00000001417	0	0	0.0506359	0	0.0221966	0.0862785	0.0210952	0.0435056	0.0244718	0.0697543	0.0199385	0.0880417	0.0257902	0	0.0686626	0.0259531	0.0872231	0.0663534	0	0.0234978	0	0.0537617	0.0471212	0.0209033	0	0	0.0250107	0.0753713	0.0748758	0.0456557	0.049878	0.10471	0.0828995	0.0830481	0.0821096	0.0461032	0.0255332	0.0740572	0.117131	0.080644	0.0311035	0.15307	0	0.0731502	0.0255651	0.0263797	0.0430812	0.0437481	0.026754
ENSMUSG00000001418	15.8324	17.2826	16.1529	17.4412	16.2479	16.2635	15.7581	15.9883	14.9278	17.4153	16.7484	17.0581	16.222	17.2033	16.8681	17.2329	16.9213	16.0133	18.8245	15.5791	18.3715	16.4511	16.3511	17.1825	17.1025	16.8687	15.7567	15.9787	15.8237	15.2262	18.2803	17.319	16.4141	18.582	15.9293	19.9166	17.8732	16.3666	17.1012	16.5051	16.4538	16.6591	15.2864	16.532	16.106	15.6696	16.9309	16.3618	16.1594
ENSMUSG00000001419	87.8829	73.9661	76.0045	77.3461	80.0633	83.6685	82.3556	90.47	87.5358	70.6843	77.3416	86.4569	83.0444	71.0921	82.1662	89.7719	90.0434	90.0636	88.3101	76.8615	82.3714	82.0672	86.3025	73.4752	76.8279	83.8461	90.3386	86.4007	93.6446	94.4388	87.7853	85.0454	88.2603	79.3109	82.9717	76.2087	67.8927	73.292	80.3755	83.1977	77.4789	81.9691	80.7178	85.22	87.8672	82.8324	74.9828	82.5964	81.3321
ENSMUSG00000001420	0.0519096	0.109905	0.12659	0.135378	0.0665899	0.0215696	0.0632855	0.195775	0.0734155	0.0465028	0.0598156	0.132063	0.128951	0.0735182	0.0457751	0	0.116298	0.0663534	0.0867486	0.140987	0.0750879	0.0268808	0.164924	0.12542	0.0266393	0.157162	0.0750321	0.100495	0.124793	0.0684835	0.074817	0.10471	0.0276332	0.166096	0.0615822	0.0461032	0.102133	0.0493715	0.18741	0.295695	0.155518	0.0765351	0.109189	0.243834	0.0511301	0.0527595	0	0.153118	0.107016
ENSMUSG00000001424	45.7583	42.7531	41.3948	43.8625	43.7052	43.5491	45.439	42.9401	47.3286	36.9	43.2866	46.9042	40.9032	39.5773	42.6395	49.0774	41.6054	39.1042	42.1165	43.753	45.2029	43.0631	43.5635	43.5625	46.9119	42.2504	40.5673	39.8463	43.8522	47.1167	43.8677	45.4022	44.8763	44.8044	45.694	43.2679	41.3382	38.9541	43.2683	44.3004	44.3536	43.4975	36.1415	45.6214	43.0771	40.9677	43.2104	44.0325	45.8831
ENSMUSG00000001435	9.44754	5.68759	6.73457	5.77614	7.05853	9.59848	9.32407	10.7024	10.8166	8.51002	10.8864	7.65963	6.5765	12.155	7.75887	6.46233	9.12936	7.89605	7.20014	7.6368	7.40867	6.96213	7.775	10.0336	4.39549	5.05539	8.57867	8.81845	11.5558	4.97647	11.4221	8.06267	9.39528	9.82044	11.4953	8.89793	5.5407	5.35681	7.77751	13.3869	8.86451	10.2812	10.4275	11.1188	10.6095	7.51822	6.97915	11.637	8.96258
ENSMUSG00000001436	8.74676	7.14383	8.30429	7.40067	8.65669	8.13175	9.6405	8.98391	9.51955	9.30057	9.09198	9.61855	8.79445	9.04274	8.83459	9.47289	8.1699	8.44899	10.3448	8.52972	8.4599	8.4137	9.30643	9.69914	8.28484	8.3296	8.15348	7.93911	8.61071	7.28208	8.77853	10.1359	8.87025	9.073	9.33996	7.23821	7.65995	9.08435	7.54325	10.1343	8.8023	8.16375	8.54402	9.2657	9.99594	8.52065	10.1025	8.66212	8.85557
ENSMUSG00000001440	93.541	94.436	96.7652	96.5923	90.2959	93.6984	97.291	90.3612	95.3668	94.238	92.3354	94.4027	89.4919	97.8282	97.89	96.6235	92.0786	89.4443	92.7126	93.2629	92.8837	92.2012	95.7738	92.4763	93.2643	96.419	95.0406	93.9629	89.776	94.8497	90.3041	92.6683	96.1358	86.4323	91.778	91.1461	94.8046	89.1155	91.6201	95.4556	91.2267	92.1228	90.2718	93.7298	90.6538	90.0868	92.323	89.7711	96.8227
ENSMUSG00000001441	90.0372	93.6117	98.0058	93.7268	87.5657	92.3827	86.0261	89.5129	85.8228	91.9129	95.0072	93.1921	88.0219	98.0243	91.0008	90.7321	90.5958	84.5121	85.1655	84.0283	88.829	88.3035	91.8156	89.9261	83.3811	91.1279	84.9363	89.2397	86.6562	82.6825	84.9173	91.9772	86.2431	90.4186	85.8045	85.2449	88.5235	88.2515	83.9128	83.6278	79.1585	92.1738	86.9416	90.9014	89.1454	89.2163	88.4457	92.9647	88.4487
ENSMUSG00000001444	0.0519096	0.0274763	0	0.0451261	0.0221966	0.0862785	0	0.0217528	0.0489437	0	0	0.0660313	0.180531	0.0980243	0.0457751	0.0519063	0.0872231	0.287531	0.0216872	0.234978	0.0750879	0	0.0471212	0.292646	0	0.0261937	0.0250107	0.0251238	0	0.0228278	0.024939	0.062826	0.0828995	0.041524	0.0205274	0.0461032	0	0	0	0.0268813	0.0622071	0	0.0545944	0.0975337	0	0	0.0215406	0.021874	0.0802619
ENSMUSG00000001445	14.4049	13.9305	14.5578	15.1172	15.2935	15.0772	15.8003	13.639	17.0814	14.9042	14.5751	13.5804	14.9841	14.336	15.1058	14.6376	15.9618	15.2834	14.8774	15.4851	15.8435	17.7682	15.3144	14.4442	14.332	16.2925	14.3311	13.4161	14.476	15.4316	14.8886	15.8112	15.3917	15.8829	14.8824	15.3063	15.9072	15.552	16.3281	14.3009	16.4227	15.2815	14.0581	15.8492	15.0323	14.9309	15.7677	15.8806	16.5875
ENSMUSG00000001467	41.1902	42.1211	47.6484	42.8246	42.218	42.6216	43.878	41.2216	42.2629	42.2711	37.8234	43.6467	42.7343	51.8548	43.7381	40.435	48.0309	39.1706	42.6586	49.7684	48.8572	45.9931	47.8516	49.3945	45.1004	46.2319	42.193	41.9316	42.3797	39.7433	39.4036	38.4286	40.5931	39.4686	40.9111	38.6806	51.9855	42.5829	43.1746	42.4725	49.1747	44.569	45.7228	44.2803	39.677	40.9677	41.7888	45.0387	45.5888
ENSMUSG00000001472	271.773	294.958	308.879	293.229	291.531	289.702	296.029	287.638	301.126	300.78	263.807	261.55	299.63	320.833	293.533	280.216	311.445	290.23	268.227	299.645	291.466	300.877	287.651	303.328	303.316	293.946	275.568	276.914	283.18	287.06	280.863	284.895	288.877	301.942	295.574	280.792	297.64	310.004	293.062	284.136	284.846	289.864	305.128	298.502	285.255	295.981	279.511	303.765	295.471
ENSMUSG00000001473	5.13905	6.26459	5.34209	4.98643	5.01644	5.65124	5.29489	5.00315	5.45722	4.9758	5.56285	4.79827	5.2612	6.34707	4.27997	5.06086	5.05894	5.81698	4.25068	4.88755	5.30621	5.69874	5.32469	5.10041	4.84836	5.4221	5.35229	4.89914	5.86527	5.4102	5.96042	4.5863	4.75291	5.50194	4.63919	4.05709	6.71522	3.8016	4.96636	5.99454	5.78526	5.20439	5.59593	5.82764	5.72658	5.9882	4.48044	5.18415	6.44771
ENSMUSG00000001482	27.564	28.438	32.5842	31.6108	28.4339	31.7505	31.1365	27.9524	29.1215	32.2032	26.5581	28.2614	28.9108	31.6618	31.8137	29.0675	31.6329	29.0849	27.9547	33.8604	31.0113	27.5797	31.8304	29.411	31.5676	31.4063	28.3121	25.6011	27.2049	29.7675	28.63	30.6172	29.5951	29.0045	31.2222	29.921	32.0952	31.5237	29.1657	32.6608	29.5173	29.3895	31.2826	30.2354	29.9623	31.4183	30.0061	30.3174	31.5162
ENSMUSG00000001493	0.467186	1.18148	1.11399	0.676891	0.976652	0.56081	0.885998	0.84836	0.611796	0.953308	0.877296	0.902427	0.799496	0.68617	0.549301	0.648828	0.755934	1.15012	0.75905	0.32897	0.901055	0.752663	0.7775	0.648003	0.559426	0.890586	0.625267	0.326609	0.374379	0.593524	0.598536	0.774854	0.60793	0.955053	0.574767	0.85291	0.817061	0.444343	0.37482	0.591389	0.466553	0.688816	0.573241	0.536435	0.536867	0.474835	0.646218	0.590599	0.588588
ENSMUSG00000001494	0.0778644	0.164858	0.253179	0.022563	0.155376	0.258835	0.189857	0.0217528	0.146831	0.209263	0.0996927	0.154073	0.206321	0.147036	0.0457751	0.0778594	0.0290744	0.0663534	0	0.0234978	0.0750879	0.107523	0.0942424	0.0627099	0.079918	0.0785811	0.0750321	0.0753713	0.0249586	0.0684835	0	0.188478	0.0552663	0.10381	0.0410548	0.115258	0.178732	0.0493715	0.0702787	0.080644	0.124414	0.204094	0.0272972	0.0487668	0.0511301	0.0263797	0.0430812	0.153118	0.240786
ENSMUSG00000001496	7.00779	8.81989	8.15238	7.40067	6.90315	7.95919	9.91473	4.89438	9.56849	1.95312	3.36961	4.55616	7.58231	3.6269	6.50006	3.58153	7.50119	2.87531	0.997609	9.07017	7.60891	7.82232	8.24621	6.79358	10.1762	1.6502	4.75203	3.71832	7.81204	7.80712	6.78341	5.94753	10.6388	6.16632	4.18759	4.31065	8.14508	2.78949	6.67648	11.8278	12.7213	5.0003	3.79431	10.875	6.97927	7.72926	1.96019	5.99349	12.4941
ENSMUSG00000001497	0	0	0.0253179	0.022563	0	0.0431392	0.0210952	0	0	0.0232514	0.0598156	0	0	0	0.0457751	0	0	0.0663534	0	0	0	0	0	0	0.0266393	0	0	0	0	0.0456557	0	0	0.0276332	0.020762	0	0	0.0255332	0	0	0.268813	0.0933106	0.0255117	0	0	0.0255651	0	0	0	0
ENSMUSG00000001504	5.03523	3.21472	4.20278	1.80504	2.08648	3.408	3.10099	2.08827	1.76197	8.20775	11.365	2.46517	1.88268	24.8982	2.22009	1.81672	1.65724	1.32707	1.62654	3.2427	2.60305	1.77413	3.53409	3.88802	1.78484	6.07694	1.50064	2.51238	2.62065	1.57512	1.82055	4.94231	4.06208	2.47068	1.43692	1.75192	7.76208	6.86264	2.03808	8.95149	2.73711	5.91872	5.70511	3.55998	2.86329	2.32142	3.5542	2.29678	3.93284
ENSMUSG00000001506	7.50093	4.83583	5.56995	3.22651	6.5702	5.86694	7.95288	9.89753	6.7787	11.3467	9.69013	9.00226	6.18964	11.0767	5.42435	8.305	6.04747	6.32569	8.4363	5.56899	9.98669	5.96754	9.09439	7.44158	4.18238	6.81036	7.2531	8.44159	7.66229	3.81225	9.67634	13.0469	9.20185	6.93451	11.4748	6.15478	10.9537	7.70195	5.20063	11.9891	8.58458	12.7814	8.38024	9.38761	9.33125	4.90663	11.2873	7.59029	9.65819
ENSMUSG00000001507	22.8921	27.751	31.85	27.7525	24.949	27.4581	30.3771	22.7752	29.0481	28.5527	21.2744	21.5482	25.1196	30.363	25.0847	20.0099	29.8594	24.794	21.0582	31.3461	28.2581	25.9938	30.2047	30.4143	26.3996	25.4865	23.5601	23.3902	28.6275	22.9648	24.7395	25.4026	29.8991	28.6516	25.3308	25.3798	27.5758	31.4249	27.9241	25.5104	24.9139	27.3996	28.7439	29.2601	27.7637	28.3846	22.5961	25.7458	30.9544
ENSMUSG00000001508	0.181684	0.192334	0.202544	0.0676891	0.110983	0.150987	0.0843807	0.108764	0.0978874	0.255766	0.0797542	0.132063	0.0773706	0.0980243	0.160213	0.0519063	0	0.0884711	0.0650615	0.211481	0.200234	0.188166	0.117803	0.146323	0.106557	0.157162	0.250107	0.0502476	0.0748758	0.0456557	0.274329	0.188478	0.0828995	0.186858	0.225801	0.0691549	0.0765995	0.246857	0.140557	0.080644	0.0311035	0.204094	0.19108	0.0731502	0.127825	0.158278	0.193865	0.021874	0.107016
ENSMUSG00000001510	0	0	0	0.0451261	0.0887865	0.0647089	0.126571	0.0217528	0.0489437	0.116257	0.0797542	0.110052	0.128951	0	0.0457751	0.0778594	0.0290744	0.0442356	0.0433743	0.0704935	0.0250293	0.0537617	0	0.104517	0.0532787	0.0523874	0.0750321	0.0502476	0.0499172	0	0.024939	0.062826	0.110533	0.0622861	0	0.0230516	0.204265	0.0493715	0.0234262	0.0268813	0.0622071	0	0.0545944	0.0487668	0.0766952	0.0527595	0.107703	0	0.026754
ENSMUSG00000001517	1.14201	1.0441	0.810174	0.699454	1.06544	1.05691	0.970378	0.957124	0.856515	0.906805	0.837419	0.946448	1.00582	0.955737	0.709514	1.19384	0.901306	1.41554	0.780738	0.587446	1.00117	0.887067	0.565454	0.877939	0.692623	0.838199	1.00043	0.803961	1.19801	1.09574	0.847926	0.795796	1.43692	1.12115	0.903205	1.22174	0.714928	0.839315	1.12446	0.698915	1.15083	0.918422	0.955402	0.902186	1.15043	1.00243	1.05549	0.853088	0.909635
ENSMUSG00000001518	14.8202	18.9312	19.4189	18.3889	16.9138	16.2635	17.1926	15.662	18.3539	16.5318	14.1564	14.9011	18.6463	16.9827	15.266	12.8468	16.398	14.9516	13.3159	17.7644	17.2952	17.5532	17.1521	17.8305	17.209	17.1569	15.9568	14.6974	17.8953	15.4773	16.5346	15.6018	18.6248	17.6477	15.3134	16.8738	16.5455	16.811	16.3749	16.2094	16.7337	16.7102	16.6513	19.5067	18.9437	19.0725	14.1091	17.4774	19.6642
ENSMUSG00000001520	22.0616	23.7945	24.7356	23.2625	24.5939	23.856	24.8501	21.9486	26.919	21.9261	21.6533	17.6524	24.7586	25.2412	22.2009	19.8801	23.4049	24.7277	17.3931	25.2602	23.3023	25.7787	23.2307	26.6308	27.252	21.4265	21.6843	21.8074	24.4844	26.252	22.0211	23.3713	24.2896	26.0771	23.8528	19.3403	23.6692	24.1673	24.6913	21.8008	24.4474	24.3382	25.1407	26.6267	26.1275	25.8258	20.8513	24.4989	23.0084
ENSMUSG00000001521	11.9392	11.5126	11.9248	11.101	13.2292	12.7476	13.2689	12.8342	11.0123	13.9276	14.4156	14.0647	11.9151	12.7186	13.0459	10.4332	13.8685	13.4697	13.3376	13.6522	12.3394	10.2685	12.2044	13.5663	9.96311	12.1277	13.2557	13.1397	14.0267	10.7747	13.916	13.9264	12.9323	12.914	12.0291	13.4621	10.6984	12.4416	11.76	14.1665	12.2548	13.5212	13.9489	14.2643	14.4954	13.5064	11.8258	12.3588	14.2599
ENSMUSG00000001524	5.89174	6.89655	5.9244	6.15971	6.08188	6.12577	6.01213	5.37295	5.31039	5.51059	4.80519	5.9208	5.46752	6.12652	4.98948	6.48828	6.80341	5.41886	4.92298	6.20343	5.40633	5.3224	6.31424	5.24673	5.03484	6.57462	5.12719	5.42674	5.49089	5.31889	6.38439	5.77999	5.80297	6.66461	4.80341	5.48629	4.6981	5.65303	5.34118	5.77949	5.53643	4.92376	6.03268	6.65667	6.74918	5.8563	5.32053	5.6435	4.28064
ENSMUSG00000001525	216.411	220.25	233.761	218.997	207.006	214.618	228.292	222.531	235.297	202.404	203.194	209.319	220.506	217.148	220.544	213.283	213.406	199.325	203.946	240.124	220.083	234.266	226.3	239.385	246.6	212.064	205.863	206.166	222.106	234.556	213.578	204.54	224.962	223.918	204.001	201.771	217.823	220.197	230.772	216.556	225.438	226.467	209.888	234.666	212.522	216.287	213.037	220.25	230.084
ENSMUSG00000001542	11.8613	14.9196	14.811	15.5685	12.2303	12.7261	11.7922	12.5949	12.6764	14.5321	11.7438	10.3009	12.2761	14.8752	13.8927	12.0163	16.398	12.7177	12.2099	14.3102	12.1142	13.0641	13.5238	14.1934	14.1988	12.6254	13.1056	13.3156	12.8287	11.1172	13.7913	11.1202	10.694	15.6753	12.8707	18.5796	12.4602	12.9847	13.7278	10.7525	12.2548	13.164	13.1027	13.5328	12.3479	15.6696	12.5582	11.5495	11.638
ENSMUSG00000001552	24.709	27.4763	24.685	25.406	26.192	21.2892	24.4493	24.2761	25.2794	28.762	21.4938	20.8219	22.5922	29.2602	23.1851	21.048	23.7538	26.5413	24.4848	23.3569	30.5107	25.8325	24.6915	26.6726	26.9057	30.8824	27.2867	24.7469	22.7123	22.0289	25.7869	23.811	23.4882	27.8626	27.753	33.8859	29.261	26.9568	26.8699	26.8276	22.9544	25.6138	27.1061	25.3587	27.687	30.3367	24.8363	24.8052	23.6773
ENSMUSG00000001555	2.1802	2.17063	2.35457	2.39168	2.6414	2.78248	2.57361	2.52333	2.78979	2.20889	2.31287	2.72929	2.34691	3.06326	2.1972	3.03652	2.79114	2.52143	2.34221	3.05472	3.00352	2.95689	2.9922	2.57111	2.61066	1.99072	2.15092	2.38676	2.62065	3.24155	2.91786	3.30884	3.12255	2.63678	2.81225	2.30516	2.96185	2.98697	2.53003	3.76339	3.11035	3.4951	2.53864	3.19423	2.78659	2.11038	2.54179	2.58114	2.00655
ENSMUSG00000001558	0.493141	0.549526	0.506359	0.722017	0.532719	0.668658	0.696141	0.391551	0.538381	0.558034	0.478525	0.550261	0.361063	0.441109	0.640851	0.570969	0.610562	0.376002	0.542179	0.751931	0.250293	0.215047	0.188485	0.292646	0.266393	0.366712	0.35015	0.502476	0.499172	0.342418	0.274329	0.376956	0.442131	0.830481	0.780041	0.322723	0.357464	0.543086	0.491951	0.215051	0.43545	0.306141	0.545944	0.585202	0.230086	0.580354	0.646218	0.546851	0.454818
ENSMUSG00000001566	0	0	0	0	0	0.0215696	0	0	0	0	0	0	0	0	0	0	0.0581488	0	0	0	0	0	0	0	0	0	0	0	0	0	0	0	0	0	0	0	0	0	0	0	0	0	0	0.0731502	0	0	0	0	0
ENSMUSG00000001569	13.6522	15.112	15.6212	15.3429	15.2713	13.9771	15.2518	13.5955	15.1481	14.3229	13.5981	14.769	13.2819	14.1645	16.4104	15.0269	15.1478	15.2834	14.422	14.5217	13.3156	14.8113	12.9583	14.9459	14.3586	14.4327	13.2056	13.2151	12.8287	12.1216	13.9908	14.2615	14.9772	13.4953	14.5539	13.7157	13.5581	14.4412	13.0953	14.946	13.8722	12.8324	13.5121	12.8257	14.1631	13.4537	15.1646	15.6181	16.0791
ENSMUSG00000001576	50.1187	51.7653	54.1551	58.9346	49.6317	55.4339	51.4722	51.2496	56.5789	51.8507	44.9215	50.3158	52.6636	45.4342	53.122	50.8681	58.643	50.9594	50.5744	54.891	51.5103	53.8692	51.527	51.6312	56.9283	49.087	53.5729	49.318	53.1868	56.6131	56.5367	49.2137	51.674	55.5799	52.0575	57.8596	46.7001	45.9648	54.5363	53.5476	50.4188	53.9062	48.5071	54.3506	53.8145	55.4238	49.4788	50.0916	54.0163
ENSMUSG00000001583	0.0259548	0	0.101272	0.180504	0.0443933	0.0647089	0.0843807	0	0	0	0.0797542	0.0660313	0	0	0.0228875	0.0519063	0.0290744	0.0663534	0.0433743	0	0.0250293	0.0537617	0.0235606	0	0	0.0261937	0.0750321	0.0502476	0.149752	0.0228278	0.049878	0	0.0276332	0.020762	0.102637	0	0.0765995	0	0.0702787	0.0537627	0.0622071	0.0765351	0.136486	0	0.10226	0.0263797	0.0646218	0.021874	0
ENSMUSG00000001588	0.363367	0.164858	0.101272	0.22563	0.19977	0.194127	0.189857	0.261034	0.0978874	0.209263	0.299078	0.440208	0.0257902	0.220555	0.27465	0.155719	0.0872231	0.0884711	0.650615	0.187983	0.0250293	0.0537617	0.471212	0.0418066	0	0.314324	0.275118	0.175866	0.424296	0.205451	0.224451	0.356014	0.690829	0.166096	0.164219	0.184413	0.153199	0.098743	0.234262	0.215051	0.186621	0.127559	0.136486	0.390135	0.0511301	0.158278	0.193865	0.0874962	0.026754
ENSMUSG00000001604	0.389322	0.192334	0.278497	0.315882	0.488326	0.215696	0.421904	0.500315	0.489437	0.302268	0.538341	1.16655	0.386853	0.539133	0.411976	1.14194	0.174446	0.442356	0.910861	0.352468	0.600703	0.295689	0.40053	0.209033	0.159836	0.471487	1.12548	0.351733	0.224627	0.342418	0.673353	0.900506	0.442131	0.0830481	0.451603	0.368826	0.382997	0.296229	0.281115	0.672033	0.342139	0.204094	0.327566	0.414518	0.15339	0.105519	0.560056	0.174992	0.53508
ENSMUSG00000001622	0	0	0	0	0	0	0	0	0	0	0	0	0.0515804	0	0	0	0	0	0	0	0	0	0	0	0	0	0	0	0	0	0	0	0	0	0	0	0	0	0	0	0	0	0	0	0	0	0	0	0
ENSMUSG00000001627	8.27958	9.20455	10.2791	9.83748	10.3436	10.1593	9.40845	11.1592	9.07906	10.4399	10.2484	9.11231	11.1156	11.4443	11.3751	12.3537	10.0307	9.99724	9.34716	9.75161	9.06061	11.9082	7.775	9.69914	8.60451	10.4775	10.0543	11.1047	9.23468	9.56487	10.624	11.5181	9.83741	10.0696	11.3311	11.5489	10.3409	10.8617	10.8932	9.2203	11.1351	10.7915	12.12	10.9482	8.58986	8.94273	11.7612	14.3275	10.3805
ENSMUSG00000001630	14.5087	16.3209	16.5326	14.2373	15.6486	13.5026	14.8932	15.053	13.2882	15.3459	13.6778	16.4418	14.8294	17.4973	15.266	14.923	16.9213	14.3766	14.5521	15.814	13.9664	14.6769	14.7254	15.8238	14.8914	16.4758	14.6062	14.6723	13.3279	14.1076	15.7116	15.4342	13.9824	15.0317	14.8413	15.2832	14.9114	16.3666	14.618	13.4138	14.2454	15.0264	15.4502	16.1906	15.7481	14.7199	13.9152	15.5306	14.0191
ENSMUSG00000001632	14.379	14.3151	13.9755	13.3799	16.026	14.0634	15.8847	14.4004	13.6308	14.8577	15.1932	16.0676	13.4625	15.978	16.1357	13.5994	16.3107	15.9469	16.7208	14.2632	15.2929	13.2522	14.8903	14.047	12.2807	16.6592	16.2319	15.1496	14.9752	12.8977	14.4646	15.1411	15.0324	15.1563	13.6712	14.3612	13.073	14.9596	14.8054	14.9998	14.6187	14.4651	15.6959	15.2152	15.0834	13.9285	14.0014	16.2524	16.1594
ENSMUSG00000001642	14.4828	15.057	16.3048	15.3203	15.5376	14.732	14.9776	14.9007	16.1514	14.3229	14.0766	15.8255	16.0673	17.6934	15.9755	15.0528	14.6535	13.9563	14.2268	16.049	15.9437	15.2145	14.1835	16.5972	16.7828	15.5853	13.981	15.7275	16.6474	16.5045	15.6866	15.8112	15.8338	15.4054	14.9234	14.4764	19.0988	14.9842	15.3676	15.7793	16.3605	15.256	15.887	15.0933	14.2653	13.4273	14.9061	15.7712	17.3633
ENSMUSG00000001655	0	0	0	0	0	0	0	0	0	0	0	0	0	0.0245061	0	0	0	0	0	0	0	0	0	0	0	0.0261937	0	0	0	0	0	0	0	0	0	0	0	0	0	0	0	0	0	0	0	0	0	0	0
ENSMUSG00000001656	0	0	0	0	0	0	0	0	0	0	0	0	0	0	0	0	0	0	0	0	0	0	0	0	0	0	0	0	0	0	0	0	0	0	0	0	0	0	0	0	0	0	0	0	0	0	0	0	0
ENSMUSG00000001657	0	0	0	0	0	0	0	0	0	0	0	0	0	0	0	0	0	0	0	0	0	0	0	0	0	0	0	0	0	0	0	0	0	0	0	0	0	0	0	0	0	0	0	0	0	0	0	0	0
ENSMUSG00000001661	0	0	0	0	0	0	0	0	0	0	0	0	0	0.0490121	0	0	0	0	0	0	0	0	0.0235606	0	0	0	0	0	0	0	0	0	0	0	0	0	0	0	0	0	0	0	0	0	0	0	0	0	0.026754
ENSMUSG00000001663	6.98184	5.9074	6.05099	5.59563	6.25945	6.29833	6.09651	5.72099	5.77536	4.67354	5.7423	6.5371	5.64805	5.83244	7.96486	6.04708	6.80341	4.40144	5.37841	9.49313	5.95697	6.96213	7.04462	7.48339	6.68648	5.94597	5.90252	5.37649	6.56411	8.97134	6.20981	6.11506	5.9135	6.37394	6.46613	4.79474	5.82156	6.24549	5.38804	7.90311	8.7401	6.04628	6.11457	5.85202	6.21231	5.82992	5.38515	6.73721	6.3942
ENSMUSG00000001665	1.53133	1.37381	2.05075	2.0758	1.9755	1.4883	1.58214	1.76198	2.05564	1.44159	1.35582	1.45269	1.23793	2.10752	2.3803	1.68695	1.62817	1.57036	1.38798	2.25579	1.32655	1.66661	2.26182	2.23665	2.18443	1.44065	1.55066	1.15569	2.07156	1.57512	1.29683	1.27746	1.71326	1.26648	1.66272	2.16685	2.40012	1.75269	1.78039	1.31719	1.99063	1.47968	1.69243	1.65807	1.45721	1.84658	1.83095	1.61868	1.49822
ENSMUSG00000001666	0.181684	0.21981	0.354451	0.180504	0.19977	0.388253	0.295333	0.174023	0.0978874	0.16276	0.319017	0.308146	0.309482	0.318579	0.205988	0.181672	0.203521	0.265413	0.195184	0.234978	0.275322	0.403212	0.235606	0.18813	0.079918	0.49768	0.125053	0.251238	0.274544	0.205451	0.149634	0.167536	0.138166	0.352954	0.164219	0.276619	0.357464	0.197486	0.234262	0.134407	0.373242	0.331652	0.245675	0.268218	0.10226	0.184658	0.323109	0.153118	0.13377
ENSMUSG00000001670	0.0778644	0.192334	0	0.022563	0	0.0215696	0.0421904	0.0217528	0	0.0465028	0.0797542	0.0880417	0	0	0.0686626	0.129766	0	0.0442356	0.130123	0	0	0	0	0	0	0	0.175075	0.0251238	0.0998344	0.0228278	0.049878	0.062826	0.0276332	0.041524	0.0615822	0.0461032	0.0255332	0.0740572	0.093705	0.134407	0.0933106	0.0510234	0	0.0243834	0	0	0.0861624	0.0656221	0.107016
ENSMUSG00000001672	1.01224	0.74186	0.708903	0.767143	0.998849	0.754937	0.822712	0.826607	0.758627	0.534783	0.897235	1.2766	0.825286	0.955737	0.457751	1.03813	0.814083	0.840476	0.910861	0.704935	0.72585	1.23652	0.353409	0.689809	0.79918	0.995361	0.950406	0.678342	1.1481	0.684835	0.822987	0.774854	0.773729	0.685147	0.718459	0.599342	0.817061	0.641829	0.585656	0.564508	0.870899	0.867398	0.87351	0.92657	0.639127	0.817772	1.09857	0.80934	0.989897
ENSMUSG00000001674	8.17576	9.1496	8.40556	8.79958	8.94524	9.0161	8.88107	7.93978	8.19807	9.48658	8.81284	9.2884	10.4708	9.58187	10.2765	8.72025	9.01306	8.24993	9.19535	8.7412	8.53499	9.00508	9.65984	8.23591	9.59016	8.3034	10.0043	9.54704	10.1831	10.7976	9.35213	8.56528	7.87545	9.21834	8.58045	8.43689	8.52808	8.66469	9.30022	9.35471	9.61099	9.54138	8.70781	9.68021	8.69213	8.65255	8.44391	9.6902	9.63143
ENSMUSG00000001687	83.263	88.7759	95.4234	97.2241	85.79	90.0747	87.6505	86.7502	87.805	96.7259	89.6238	81.7467	84.695	99.4701	83.7226	81.4409	86.3218	88.1615	81.3702	84.8272	98.6905	95.1312	89.7187	95.2982	96.7008	94.9784	81.7099	85.2701	79.6429	89.2112	85.7652	86.8046	88.0669	89.4635	86.4203	99.3755	103.971	93.9786	86.7943	84.7569	82.2689	88.194	90.3537	87.2682	85.6174	89.0052	90.212	90.0992	80.8773
ENSMUSG00000001700	8.48721	9.6167	9.74741	9.86004	9.30039	7.85134	9.70378	10.0716	9.15247	11.0677	9.19167	9.57453	9.64553	11.0767	11.8557	7.60427	12.2985	10.2848	10.6484	12.2894	11.6887	9.51581	11.9217	10.4726	12.1742	10.8442	9.70415	9.57216	9.98344	9.35942	9.85091	9.34013	7.95835	9.79967	11.0232	12.2404	10.8516	11.0839	8.73799	10.5106	10.3886	11.4803	11.1373	8.72926	9.71473	10.6838	11.7612	10.3902	9.09635
ENSMUSG00000001707	12.0949	12.8864	12.0767	12.9286	11.3869	10.677	10.632	11.8335	11.306	9.71909	10.5674	11.1813	11.5282	10.7092	12.8399	10.8744	10.4668	10.6165	10.3014	11.4904	11.2131	12.8222	11.2855	11.6641	13.6127	11.1323	9.95425	10.4515	11.456	13.3315	10.7737	10.9945	11.7165	10.0281	10.9822	11.3414	13.4049	10.6149	11.0806	12.0966	11.8193	10.2557	10.6732	10.363	11.0697	11.5279	12.0412	11.4401	12.9489
ENSMUSG00000001729	76.4109	76.3291	78.3844	74.8641	80.7958	78.233	84.1487	75.6563	80.9039	82.4495	79.0165	71.2918	74.3273	89.4226	77.4514	75.6015	78.559	78.0758	80.5895	83.1824	86.0507	87.6046	77.4201	84.8048	81.916	88.7967	76.7578	80.9739	79.8924	85.4218	90.2792	90.4904	86.8787	86.4323	84.9834	80.0122	86.7361	89.782	81.8279	85.3751	85.7525	87.4031	91.1726	88.3899	87.8927	86.6838	84.2022	88.6993	84.7299
ENSMUSG00000001739	0.0259548	0.109905	0.303815	0.0676891	0.244163	0.172557	0.105476	0.130517	0.244718	0.116257	0.13957	0.0440208	0.103161	0.12253	0.0915501	0.0778594	0.174446	0.221178	0.130123	0.187983	0.125147	0.161285	0.117803	0.146323	0.213115	0.392906	0.225096	0.175866	0.17471	0.0456557	0.124695	0.10471	0.110533	0.145334	0.0410548	0.0691549	0.204265	0.222172	0.0468525	0.161288	0.155518	0.229605	0.300269	0.243834	0.15339	0.211038	0.0646218	0.21874	0.107016
ENSMUSG00000001741	4.17872	2.33548	1.36717	1.19584	2.39724	2.80405	2.32047	3.04539	1.5662	1.6741	8.1748	5.81075	2.68218	2.40159	2.83805	6.90353	1.97706	1.48189	4.85792	1.17489	1.6269	1.53221	1.71992	1.08697	0.985656	4.68867	2.50107	2.48725	2.7704	0.776147	2.34427	5.46586	2.10012	1.43258	3.34596	1.91328	1.42986	1.48114	2.24892	2.82254	2.6438	3.72471	1.9654	1.73122	2.37755	1.13433	4.32966	3.04049	2.0333
ENSMUSG00000001750	7.31925	9.34194	8.15238	7.91962	10.5434	8.34744	10.3366	9.83227	10.1803	10.2539	11.684	9.99273	8.25286	11.2728	8.51416	6.92949	11.1064	11.6118	9.23873	9.8456	10.9628	9.6771	10.7201	12.1657	9.35041	8.61773	11.1548	10.5771	11.1814	7.28208	11.023	11.2249	10.8046	10.5056	8.88836	10.3732	10.9027	10.7383	8.9254	10.1343	11.1662	10.4343	11.9835	11.2651	10.8907	11.185	9.04705	10.8714	12.0928
ENSMUSG00000001751	5.6841	6.26459	5.41804	4.17416	5.48257	5.3277	5.37927	5.65573	5.48169	5.81286	5.10427	6.71318	4.64223	5.83244	4.66906	6.92949	6.19284	5.26403	6.02903	5.92146	5.33124	4.89231	4.54719	5.72751	6.07377	4.66248	5.97755	4.52228	4.84197	4.90799	4.61372	6.51296	5.9135	4.4846	6.17874	5.99342	5.43856	5.65303	5.52859	6.53217	6.34512	5.0003	5.35025	5.77887	6.39127	5.88268	6.6345	4.81229	5.59158
ENSMUSG00000001755	14.1713	14.0129	14.5072	14.5757	12.9628	14.9477	13.522	14.1828	13.4106	14.0206	14.9738	13.4704	13.3077	14.6056	14.0987	13.3659	14.6244	13.337	12.34	14.8741	14.492	14.0318	13.9714	13.0646	14.1988	14.9566	11.9051	11.984	13.278	12.2129	12.8436	14.8898	16.4417	14.5334	14.246	11.618	15.3199	13.7253	12.3456	14.274	16.2049	12.3987	13.1845	14.5813	14.5465	15.7751	14.6045	14.5244	14.2599
ENSMUSG00000001761	16.3515	13.6557	15.6718	14.2824	15.693	17.2126	18.395	15.5315	16.6653	16.2527	18.5229	18.3567	15.2678	17.4973	14.9913	16.4802	17.0085	13.8236	13.6412	17.9289	15.7935	14.8113	18.1417	15.3639	16.1967	16.0829	14.8063	15.1496	16.8221	17.0524	16.5595	17.8007	16.3036	14.1597	16.0935	13.9232	19.8393	14.3671	15.3442	19.7847	17.6046	16.0469	14.604	15.6785	17.4865	13.9285	16.6293	14.5025	17.5506
ENSMUSG00000001763	18.376	25.5804	22.2798	23.9168	18.734	23.9638	19.5974	19.9256	21.0213	19.6009	21.075	24.4536	20.8643	13.7724	22.0407	22.709	26.196	20.282	27.521	25.3777	19.2225	16.2629	23.0894	18.374	17.6885	21.8456	22.5096	20.0237	22.8371	16.6415	24.8642	19.3504	18.2932	23.6064	20.24	28.9298	12.307	17.3294	22.1847	21.2363	18.7554	20.4604	16.6513	21.0917	23.6477	21.0774	19.9681	19.0085	21.1624
ENSMUSG00000001767	9.2399	9.75408	9.69677	9.45391	8.87865	8.56314	9.1764	9.72351	9.00564	8.92855	9.88952	9.0903	9.49079	10.3906	10.8716	9.60266	8.31527	8.9577	9.49897	9.28165	8.50996	9.51581	10.6965	9.69914	9.48361	8.67012	9.1289	9.57216	8.53584	10.7747	8.0553	8.98412	8.17942	8.4709	7.67724	8.85182	10.7239	7.94881	9.3705	8.97837	11.104	9.08217	9.30834	8.70488	8.61543	8.65255	9.21938	8.24652	9.60468
ENSMUSG00000001768	19.0249	18.0244	20.4063	21.0964	18.9559	23.4893	19.0489	18.7074	19.9935	20.0195	25.2223	18.2686	16.7378	21.3448	18.1727	22.4495	16.5433	18.9771	14.9641	18.2108	19.5979	18.1983	17.482	19.3983	18.2213	17.9689	18.0077	20.3251	19.6923	18.6732	19.203	19.5598	22.5763	18.8104	15.8882	18.4413	22.9032	18.6871	21.2476	17.7686	18.5066	19.2613	20.2818	23.4325	17.2053	18.3603	19.1281	16.3399	20.0922
ENSMUSG00000001773	5.26882	6.51188	6.83585	8.21294	7.2805	5.91007	6.09651	6.39533	7.34155	6.92892	6.16101	5.59065	7.45336	6.54312	6.56872	5.91731	5.93117	6.19298	5.16154	7.42532	6.88306	6.96213	6.12575	6.45912	7.43238	5.89358	6.97798	7.36127	6.61403	7.51036	7.63134	5.27738	6.54906	7.05909	6.85615	7.42262	8.27274	6.12206	8.01178	6.39776	7.27823	6.81163	6.7697	6.14462	6.31457	7.35994	7.15148	5.77475	6.0464
ENSMUSG00000001774	40.6192	44.649	47.0914	54.2866	39.3768	41.5647	38.0979	39.6989	36.2673	37.4115	54.173	40.8513	42.0896	41.6113	44.7222	38.774	37.506	35.2115	37.6272	36.7036	40.2221	42.6599	50.0898	42.7055	36.3627	45.4199	36.8157	50.3983	49.1185	42.7566	42.097	37.4652	34.9836	39.4063	34.1165	34.3239	39.2445	40.2378	37.2712	41.1553	40.1547	39.8238	40.0177	39.1354	34.4617	40.0181	34.0557	37.864	39.0073
ENSMUSG00000001783	45.4728	47.9461	52.4082	49.0295	51.2076	49.6533	49.9323	45.1153	51.8314	46.2471	46.716	45.6716	50.1619	52.0754	49.7804	47.624	48.9322	43.7047	41.314	48.2176	46.8549	54.9444	46.9091	49.3527	52.7193	48.406	45.2193	44.4188	47.596	47.9385	47.6086	44.8996	49.795	48.6662	45.4887	47.3711	49.3045	48.6062	45.892	47.0423	46.6242	47.0946	49.1077	49.9372	47.2954	48.5651	45.5799	47.6854	50.2975
ENSMUSG00000001785	9.52541	8.87484	8.58278	10.6046	10.6544	10.3318	9.6405	8.78814	10.0579	8.09149	10.0092	11.1373	10.6513	10.023	10.5283	9.60266	9.73992	9.35582	9.75922	10.7855	9.21078	9.05884	9.02371	10.2426	9.43033	9.79645	10.3294	9.59728	9.23468	10.7063	9.47682	9.61238	8.84261	9.40519	9.4426	8.78267	9.26854	9.45464	9.76875	9.91921	10.2642	8.9291	9.33564	10.1679	9.02447	8.78445	10.4903	9.71208	10.6748
ENSMUSG00000001786	27.7457	29.6744	30.179	30.5278	31.0753	29.0111	29.1113	27.8001	27.9958	31.8544	24.9631	24.4976	26.5381	36.6856	29.5936	23.9807	26.3123	28.1781	26.0463	25.7066	29.9851	27.4184	24.5737	30.9578	27.6783	27.2938	27.4617	27.7367	25.1333	25.9781	26.6099	28.167	28.8214	29.3783	29.3336	28.7684	31.3803	30.24	27.6664	24.1932	27.7133	25.4097	29.8904	28.3579	29.451	27.8834	29.1013	29.1144	26.3527
ENSMUSG00000001794	82.7958	79.324	80.5617	75.9923	80.3074	78.1683	81.1954	77.7228	76.4501	76.2182	80.2527	79.3476	76.5195	91.6772	78.4813	77.4701	76.4366	71.7501	70.4399	77.1434	77.1653	85.4541	74.4044	83.6969	85.6189	83.2174	70.5051	72.6831	76.4981	80.8791	77.4855	84.0402	79.3348	74.9301	80.2005	79.3437	85.2808	79.9077	79.6024	88.7891	79.7806	84.3927	78.343	84.1472	74.7267	77.1343	78.4939	81.6121	81.9207
ENSMUSG00000001802	38.439	37.8074	37.6225	40.3878	37.135	37.1644	41.7263	37.5454	40.6477	39.4809	36.6072	34.1602	35.2294	37.1267	35.2239	34.336	38.7852	36.8925	37.367	41.2387	39.5713	38.4396	41.5373	40.3434	36.7889	38.8715	38.5915	36.2034	41.3813	38.8986	38.6804	40.9625	44.1025	42.1261	38.2425	37.505	32.8612	40.5587	39.7543	38.6016	40.8389	44.3904	42.338	44.8899	42.9749	42.4714	38.8808	40.2701	42.5656
ENSMUSG00000001804	0	0.0824288	0	0	0	0	0	0	0	0	0	0	0	0	0	0	0	0	0	0	0	0	0	0	0	0	0	0	0	0	0	0	0	0.041524	0	0	0	0	0	0	0	0	0	0	0	0	0	0	0
ENSMUSG00000001815	0.103819	0	0	0	0	0.0431392	0	0	0	0.0465028	0.0398771	0	0	0.12253	0	0	0.0581488	0	0	0	0	0	0.0471212	0.0209033	0	0.0261937	0	0	0	0.0456557	0.024939	0	0.0552663	0	0	0	0	0.0740572	0.093705	0	0	0.0255117	0	0.0243834	0	0	0	0	0
ENSMUSG00000001819	0	0	0	0	0	0	0	0	0	0	0	0	0	0.0245061	0	0	0	0	0	0	0	0	0	0	0	0	0	0	0	0	0	0	0	0	0	0	0	0	0	0	0	0	0	0	0	0	0	0	0
ENSMUSG00000001823	0	0	0	0	0	0	0	0	0	0	0	0	0	0	0	0	0	0	0	0	0	0	0	0	0	0	0	0	0	0	0	0	0	0	0	0	0	0	0	0	0	0	0	0	0	0	0	0	0
ENSMUSG00000001827	3.11457	0.384668	0.0253179	0.0676891	0.0665899	2.2001	0.780522	3.21942	1.34595	0.697543	6.75917	12.0177	0.464223	0.857712	3.82222	12.9247	0.261669	2.21178	8.56643	0.352468	0.650762	0.295689	0.40053	0.0627099	0.186475	1.6502	4.87708	2.78874	1.22297	0.0456557	0.723231	4.08369	0.801362	1.18344	2.60698	0.829858	0.280865	0.123429	1.66326	1.07525	0.52876	1.3011	0.136486	0.804653	0.818082	0.184658	6.39756	0.306237	1.23068
ENSMUSG00000001829	28.0312	24.2341	25.6471	25.4962	23.9502	27.8032	27.5292	26.0599	26.4051	24.5768	26.9968	28.0853	25.5839	26.05	26.7784	28.3927	24.7423	26.8289	25.0053	27.4455	24.729	24.6228	26.4114	26.5681	26.1598	28.2368	24.1853	26.4051	26.3563	29.1283	25.4378	25.8424	26.8871	23.9386	25.0024	23.8123	27.2694	24.1427	26.2843	26.6932	24.945	25.6903	24.158	25.627	26.1019	24.2957	24.7501	25.702	26.4597
ENSMUSG00000001833	152.51	166.341	168.769	172.9	162.568	158.99	149.523	160.775	159.63	170.131	148.104	145.049	162.323	171.591	170.581	162.363	162.002	161.681	155.844	165.237	159.136	168.973	146.995	161.708	159.863	162.558	156.742	152.627	143.437	150.299	155.545	147.159	148.915	161.113	156.152	186.903	166.195	163.099	157.94	148.062	145.565	152.535	157.641	143.521	156.305	157.487	162.201	165.324	145.167
ENSMUSG00000001844	8.98036	9.12213	9.03851	8.50626	10.61	10.5475	9.45064	9.85403	11.3305	9.25407	9.01222	9.68459	9.77448	9.43484	11.1462	9.44694	11.717	10.705	11.4291	9.54013	10.3121	9.16636	8.29333	8.44494	7.56557	10.2155	10.1543	9.77315	10.8071	8.37782	10.6739	11.4762	9.97557	9.48824	9.85315	10.3041	8.27274	9.8743	8.57401	11.2902	10.824	10.6894	10.2092	10.2167	9.5869	9.23291	9.86559	11.3089	8.77531
ENSMUSG00000001847	149.629	152.356	150.768	152.12	153.556	157.027	158.425	155.424	157.036	150.227	156.996	149.033	150.331	153.334	166.118	161.065	149.762	152.944	156.69	152.102	161.464	168.193	148.903	155.416	162.686	154.019	152.79	149.235	151.998	167.305	155.27	156.667	155.547	154.054	156.111	152.855	157.106	147.399	152.809	155.697	159.81	147.968	150.489	156.2	147.587	150.338	155.975	159.921	153.3
ENSMUSG00000001855	19.3104	20.0302	18.9125	19.5621	19.9104	20.2754	20.6944	22.2314	21.0947	21.1588	17.7852	18.973	19.3684	19.2128	19.4315	19.1015	21.7767	19.2867	21.9691	19.3387	20.474	17.8757	19.7909	18.583	18.7541	21.6098	19.8085	20.4508	20.1416	19.1982	21.0984	19.9787	18.6524	19.2256	20.1374	20.539	21.2947	21.3285	18.6239	18.9782	20.7772	19.9502	21.5375	21.3843	20.5032	21.2093	19.645	21.0866	19.4234
ENSMUSG00000001864	5.3986	5.96235	6.12694	5.55051	7.01414	5.84537	5.65351	5.35119	5.48169	6.97543	4.90488	5.48059	5.0033	6.59213	4.69194	5.16467	5.34969	6.50263	5.33504	3.83015	6.78294	6.88149	5.08909	6.79358	7.16598	6.88894	7.9534	5.32624	5.64064	2.96762	6.135	5.67528	5.27794	6.70613	6.46613	8.99013	7.60888	6.91201	5.41146	5.37627	5.03877	5.74014	6.93349	5.4375	6.64692	6.30476	7.04378	7.28406	5.61834
ENSMUSG00000001865	0	0.109905	0.0759538	0.0676891	0.0887865	0.0862785	0.126571	0.0435056	0	0.279017	0.0996927	0.110052	0.0515804	0	0.0457751	0.285484	0.0290744	0	0.0433743	0.0469957	0.125147	0.0806425	0.0235606	0	0.0266393	0.0261937	0.0500214	0.0502476	0.0249586	0.0456557	0.024939	0	0	0	0.102637	0	0.0765995	0.098743	0.0468525	0.0268813	0.0622071	0.0255117	0	0.170684	0.10226	0.0527595	0.0215406	0.0656221	0.026754
ENSMUSG00000001870	2.9848	3.02239	1.9748	1.80504	2.44163	2.02754	3.81823	3.26292	2.93662	2.67391	3.17023	3.8078	2.3727	3.6514	2.3803	3.14033	2.3841	2.96378	2.68921	2.44378	2.72819	2.68808	2.73303	2.84285	2.71721	2.69795	2.37602	3.26609	3.14478	2.39692	2.6186	3.58108	3.45415	3.17659	3.05858	2.48958	3.67677	2.17235	2.3192	4.27413	3.20366	2.93385	2.86621	3.38929	3.04224	1.71468	3.03722	2.3624	2.83592
ENSMUSG00000001891	31.3015	38.9888	40.6606	37.1839	35.3148	34.3604	32.5499	35.0873	34.7745	39.2484	36.348	36.3612	35.281	42.1014	36.826	35.2963	35.1509	34.924	34.6344	33.6724	35.1912	36.0203	35.2466	39.1728	38.8402	36.4616	32.3388	35.1984	33.9936	34.7212	33.9171	34.8056	34.0717	35.1293	36.1898	36.5829	41.3637	38.4604	33.7338	37.3651	35.2092	36.0736	35.0223	33.259	34.2828	35.2169	37.2652	37.4265	34.9942
ENSMUSG00000001901	3.24435	3.79173	3.79769	2.66244	3.08533	3.32172	2.95333	3.37169	3.71972	3.09244	2.67177	2.3331	3.81695	3.38184	2.70073	2.85484	2.67484	3.53885	2.55908	3.2192	3.55416	3.19882	2.68591	4.05524	2.77049	2.0955	2.5761	2.71337	2.69553	3.46983	2.69341	2.57587	3.56468	3.4465	2.93542	2.48958	2.91078	3.2832	2.69402	4.00532	4.47891	2.98487	3.16647	3.19423	2.7099	3.69316	2.62795	2.71238	4.7087
ENSMUSG00000001909	25.825	26.4047	27.9763	25.3834	30.4316	30.7151	32.3811	28.2134	30.7122	28.483	27.7545	28.1953	25.326	27.5693	25.8858	23.3578	30.2955	26.4308	28.6487	27.234	26.9315	26.2626	29.1445	30.7488	22.2172	26.5604	29.1375	26.7066	32.7956	19.9972	28.6799	32.0831	32.4137	30.8316	31.2016	28.5379	21.8819	29.6476	25.2301	28.8437	31.228	30.6141	31.0369	32.6738	32.8511	30.4422	25.5902	30.1206	30.446
ENSMUSG00000001910	63.5633	61.2446	64.8139	63.1765	64.8586	64.0833	68.0741	63.7793	65.1685	66.6386	68.3294	62.5536	61.2517	64.1569	64.2224	67.2446	68.2376	64.0973	67.5772	65.606	65.777	64.8097	68.7734	66.7234	66.918	69.6753	63.5021	64.6435	62.1219	62.9135	69.1808	68.585	67.1762	66.6253	64.5176	62.7926	65.85	68.0092	61.7984	67.3646	62.7358	65.8968	66.1138	65.4207	66.9549	65.3954	66.4743	62.9535	65.1192
ENSMUSG00000001911	96.3701	73.032	67.5989	61.0104	89.4524	81.339	88.0935	93.6024	76.1809	83.1006	107.269	118.13	67.854	95.4511	82.1891	110.015	92.1658	75.2447	104.424	61.8463	85.1497	80.7769	81.1662	60.5151	59.8053	99.1694	82.3102	76.2507	71.0321	58.9871	87.7604	112.061	87.7353	79.2071	95.9245	92.1604	78.8209	70.9468	66.4837	85.2676	77.51	82.8365	82.0008	82.0014	91.1139	62.2298	101.585	82.1371	66.5639
ENSMUSG00000001918	2.28402	1.95082	2.45584	1.55685	2.73019	2.35109	2.04623	1.91425	1.81092	1.6276	2.81134	2.3331	1.88268	1.86246	2.99827	2.07625	2.35502	2.38872	1.80003	4.81706	2.42784	1.69349	2.61523	3.34453	1.11885	2.43601	2.27597	1.93453	2.7704	2.35127	2.96774	2.40833	2.12775	2.49144	1.99116	2.35127	1.81285	2.34515	1.73354	3.92468	4.16787	2.47464	2.56594	2.56026	3.11894	2.00486	1.98174	2.34052	2.56838
ENSMUSG00000001924	199.748	201.016	208.012	197.133	194.62	203.79	218.103	199.604	206.493	208.449	192.307	200.977	185.741	209.233	193.056	205.082	204.335	183.334	198.416	200.695	209.445	204.321	201.255	209.284	204.084	205.909	189.056	191.594	198.196	203.122	200.36	210.132	210.123	204.755	199.218	201.725	206.768	204.941	199.24	201.314	210.789	200.675	199.706	201.212	198.871	194.234	209.827	199.951	209.082
ENSMUSG00000001930	15.6767	12.5292	12.4311	8.77702	14.339	12.2084	18.4372	17.7721	15.4173	19.7637	45.9783	19.9635	13.0756	20.8547	11.4895	13.833	11.9205	12.6514	12.7737	17.3649	15.6183	11.505	15.7385	14.1306	10.4693	16.3449	17.5825	12.9136	14.6507	19.3808	19.228	21.0258	16.9944	14.4088	15.4366	12.1713	18.9967	16.5641	12.8376	22.7685	18.2267	15.1029	12.5021	12.9232	15.7992	13.5064	13.2044	13.7369	13.698
ENSMUSG00000001942	11.2903	12.0896	11.1146	11.5974	11.4313	10.4828	10.4843	12.0511	10.5474	11.649	12.7806	10.543	11.1671	12.253	11.3522	10.0439	9.12936	9.44429	8.4363	12.4774	11.2382	11.5856	11.474	12.8764	12.2541	12.1277	9.22894	10.9791	11.7555	11.7792	9.50176	12.0416	12.8494	10.6302	10.9411	8.71351	13.7368	12.2441	9.51106	12.3385	12.6902	11.7609	12.584	10.0947	11.6065	10.1298	12.0843	10.7839	11.959
ENSMUSG00000001943	3.37412	1.92334	1.82289	1.71479	2.33065	2.93347	2.36266	3.69798	2.98557	2.32514	4.14722	3.71976	2.86271	2.10752	2.90672	3.68534	3.11096	3.49461	3.882	2.30279	2.55299	2.44616	3.53409	1.67227	1.33197	3.16944	3.22638	3.09022	3.69387	2.94479	2.86799	4.12557	2.98438	2.36687	3.28438	2.05159	0.944727	2.69075	2.08494	2.63437	3.26587	3.82676	3.57593	3.12108	3.17007	2.24228	2.49871	3.21549	2.35435
ENSMUSG00000001946	6.95588	8.24288	7.72197	6.8366	7.61345	8.17488	7.69974	8.72288	8.41832	9.95161	10.0889	7.08736	6.67966	9.26329	7.11802	7.44855	8.08268	6.87863	8.24112	8.52972	8.25967	6.37076	8.57606	9.92908	6.65984	8.85347	7.60325	8.11498	7.16311	6.48311	10.3996	9.50767	9.47818	10.3187	8.29307	7.19211	7.83868	8.88687	7.54325	8.52138	9.54879	8.80154	9.28105	10.1679	7.51613	6.67407	7.40997	8.02778	7.06305
ENSMUSG00000001948	1.45347	1.59362	1.6963	1.44403	1.53157	1.42359	1.53995	1.34867	1.5662	1.20907	1.81441	2.02496	1.59899	1.93598	1.78523	2.23197	1.57002	0.9953	1.93016	2.44378	1.80211	1.47845	1.48432	1.40052	1.70492	1.33588	1.1755	1.30644	1.39768	1.43815	1.09732	1.445	1.32639	1.76477	1.86799	1.22174	1.45539	1.13554	1.85067	1.69352	1.67959	1.22456	1.01	2.09697	1.35495	1.5564	2.11098	1.55306	1.39121
ENSMUSG00000001962	8.9544	8.49017	9.36764	8.19038	10.0551	10.224	10.3788	9.50598	9.69085	8.76579	10.8266	9.22237	9.07814	9.21428	8.90325	9.49885	10.4668	9.577	9.52066	8.97618	8.81031	9.22012	8.43469	10.6607	7.67213	10.0322	10.4795	10.15	9.80873	8.51479	9.90079	10.5129	10.473	9.34291	9.81209	10.3732	9.7026	10.368	8.17576	10.2687	9.76651	10.5108	10.291	10.4361	11.6065	9.44394	9.47786	10.6308	10.0595
ENSMUSG00000001964	16.1179	14.1778	14.2793	15.6136	13.8063	12.8555	14.8721	14.1611	16.6653	12.3	15.1932	15.1652	14.5972	13.7969	14.1903	17.1031	13.694	13.8457	13.7713	14.3337	14.542	15.9941	15.1023	14.2979	16.2234	13.1754	12.3553	13.8181	14.0517	18.7873	15.3375	14.2196	13.6784	13.5368	15.2929	14.7069	14.0432	14.7127	12.7907	15.6718	17.5735	14.6692	14.7132	14.4594	15.1345	14.9309	15.0138	15.4431	14.7414
ENSMUSG00000001983	5.58028	5.57768	6.30417	5.52794	6.25945	5.58653	5.50584	4.50283	4.99226	5.95236	5.94169	5.50261	5.18383	5.56288	5.44723	6.30661	5.37876	5.24192	5.96397	5.31051	6.05709	5.83314	6.3378	5.76932	5.67418	5.71023	4.07674	5.65285	4.49255	5.68413	5.66115	5.54963	5.0016	5.08669	4.84446	5.30187	4.87683	5.92458	6.27823	5.53756	6.37623	5.25541	5.35025	5.1449	4.62728	5.9882	4.63123	4.83416	5.11001
ENSMUSG00000001985	57.2303	45.6931	45.3444	61.1458	44.4821	53.6868	53.5396	51.9675	55.0127	41.2713	43.0274	53.9035	49.4398	51.7568	46.3244	47.1568	45.5596	51.2027	43.3309	47.3952	51.8107	47.4447	53.3647	56.1672	59.6189	44.7127	53.2478	54.9457	59.5762	75.4689	50.0027	45.3813	56.5927	43.8494	51.1132	44.6049	47.1597	39.9415	46.3137	53.9777	48.6148	45.6149	46.0777	47.7427	53.252	51.6515	45.0414	45.0824	57.8421
ENSMUSG00000001986	76.7743	67.3169	67.7255	76.8722	68.0105	71.5896	60.2056	80.9857	64.5812	60.8025	67.2527	77.0805	75.3847	57.1482	71.7982	96.7792	78.7044	85.2198	98.5898	59.0031	61.8975	61.3689	62.3885	52.4464	53.7049	83.5317	79.459	75.7984	65.6411	68.2324	74.5926	66.9097	58.7205	65.1097	74.6171	81.257	43.917	54.4567	64.1176	59.0852	53.2804	61.6108	59.8082	55.4235	70.3806	65.2371	73.7119	66.9346	49.3343
ENSMUSG00000001988	7.26734	9.20455	9.1651	7.12992	9.14501	8.3043	9.15531	9.39722	8.68751	11.9977	9.78983	9.26639	7.53073	12.7922	8.10219	8.01952	9.24565	7.80758	7.0917	8.22425	8.56002	8.44058	7.775	11.9567	8.55123	10.3989	8.00342	8.64258	7.56245	6.55159	6.73353	11.4762	9.17421	8.36709	8.78572	7.146	10.2899	12.2935	7.77751	8.44074	8.98892	10.1281	10.837	10.046	8.92221	8.25686	7.7977	9.62458	8.61478
ENSMUSG00000001995	46.3293	47.2592	54.4842	51.0601	50.7415	50.3866	51.7465	44.5498	49.9715	61.0117	51.262	42.9203	46.3708	63.5197	47.423	40.5388	48.5251	45.1645	38.126	49.9094	48.3816	43.0362	55.4381	54.8294	49.5225	55.3473	46.6699	48.0115	49.2183	50.4267	48.5812	55.4335	51.3701	48.2302	45.4887	43.8442	54.9729	57.0981	45.4001	59.7035	52.9071	50.8193	52.1649	49.7665	47.1931	51.4141	46.0323	44.0981	47.8629
ENSMUSG00000001998	10.5636	10.3036	10.6082	8.9124	10.6322	10.2456	10.1679	10.4631	10.0335	11.1142	10.0092	10.7851	10.2129	10.4641	10.1621	9.966	10.8738	9.86453	10.4315	9.7751	9.01055	8.14489	9.89545	10.4099	7.27254	9.1678	11.3298	9.94902	10.3329	6.82553	8.08024	10.0312	9.80978	9.34291	10.7974	10.696	8.22168	9.05967	9.22994	9.89233	9.48658	10.5618	10.3729	10.558	9.30569	9.99792	7.92694	10.6308	9.60468
ENSMUSG00000001999	7.5788	9.1496	9.1651	8.39345	10.0107	7.65721	8.48026	7.85277	8.39384	9.27732	8.09505	8.01179	8.07233	9.92496	8.76592	8.40881	8.80954	8.07299	6.83145	7.42532	9.3109	8.14489	7.2331	8.96752	7.61885	9.84883	6.5528	7.16028	7.38774	7.82995	8.32963	8.02078	7.43332	8.55395	8.92941	8.99013	9.42174	9.40527	8.71456	8.62891	6.96719	7.628	9.00808	8.21721	9.43351	8.54703	8.42237	8.83712	7.49111
ENSMUSG00000002006	59.9556	48.2209	49.5219	52.0078	53.7825	56.6202	57.9063	58.8631	57.1173	47.3864	49.7866	56.9189	53.7725	42.3955	53.5111	58.9915	53.7004	53.4808	56.8203	50.9433	51.5353	53.009	55.014	49.3318	47.125	52.0731	56.6242	52.8353	56.1818	57.7773	55.3895	50.8053	57.0901	53.8567	56.5324	52.9957	41.4659	45.2736	47.6256	51.3434	52.0362	53.8297	52.9566	59.3248	56.0898	51.3877	51.2666	57.5069	56.3974
ENSMUSG00000002007	3.40008	4.14892	4.20278	4.35466	5.48257	4.09823	4.64094	4.67686	4.35599	5.27807	4.62574	3.8078	2.96587	4.55813	4.48596	3.03652	4.97172	4.68897	3.73019	2.86674	5.20609	4.22029	4.82992	4.72415	2.3709	4.74106	4.40188	4.24592	5.26626	2.3741	5.06262	4.92137	5.0845	6.18708	6.48666	5.60154	3.11505	5.94926	3.77163	4.48918	4.54112	5.79116	5.48674	5.70572	6.18675	4.88025	4.73893	5.66538	4.46791
ENSMUSG00000002010	51.5462	52.8644	59.5985	53.1359	57.7556	53.3632	54.7842	52.5548	53.5199	54.2223	54.2528	53.4413	54.211	59.6723	54.7241	56.2145	57.0439	53.2154	50.0323	55.2904	57.217	55.8584	50.8438	57.6304	56.209	55.7402	48.9959	51.1771	50.042	52.7323	53.2198	58.8889	55.0729	56.099	55.6703	55.9002	56.0198	59.2458	50.3196	57.4454	57.0439	55.3604	56.6144	55.009	55.8853	55.1073	54.0669	56.9819	54.5781
ENSMUSG00000002012	68.9878	62.536	58.9908	61.8904	68.5432	69.8856	68.0531	62.4523	79.8272	42.8291	50.6838	58.0635	62.1801	40.7046	65.0464	57.4602	64.109	61.4874	52.3311	58.4156	68.1548	73.8954	64.3204	60.9959	65.6127	47.9869	60.7009	62.2065	79.9673	81.7922	65.6644	58.9517	78.0913	64.2792	69.5263	46.1954	45.5512	45.323	65.7575	62.5798	68.4278	62.7078	65.6771	75.7349	69.0768	60.5415	53.2268	74.0655	73.1989
ENSMUSG00000002014	16.663	18.7663	18.2289	18.8627	20.5541	18.6793	17.8676	17.9243	20.018	16.6945	16.9677	19.6113	18.2337	17.5709	19.0424	17.4405	18.6367	17.1413	15.528	20.6311	17.4454	21.1552	18.2595	20.2762	21.2316	15.9782	16.1319	18.1394	19.917	20.7049	19.9512	17.4447	18.1274	19.9315	18.8852	20.2854	18.0009	17.6009	18.1788	20.0266	22.7678	19.2869	18.8078	19.97	19.0204	19.8639	17.6417	20.0366	20.8681
ENSMUSG00000002015	27.7197	32.2022	32.9133	34.5214	33.1396	30.3485	29.6176	30.6715	31.0058	33.389	34.5535	30.4624	30.0198	35.3132	31.6306	30.3652	33.8426	29.2618	28.0632	32.192	31.2616	35.187	30.511	30.1217	34.7377	31.5896	28.087	26.6815	29.4761	31.3198	31.0491	30.9942	29.678	30.5202	30.7295	32.9177	35.9507	30.0672	31.3443	34.3006	33.4052	28.5986	29.0442	33.6003	28.5306	30.7324	30.3507	33.7517	30.8206
ENSMUSG00000002017	18.947	22.3657	23.4697	21.3446	22.1079	22.2598	21.5171	20.3389	21.1437	25.6696	20.7959	21.6583	22.7212	27.2507	21.5601	18.816	24.3353	21.7639	20.9498	20.9601	20.5491	20.8864	21.3223	24.3524	19.3135	24.6221	22.1845	22.0336	21.8887	18.0797	23.0436	20.9211	21.4433	20.8035	21.5127	24.7113	25.3034	25.2782	19.7483	20.8599	20.124	23.6238	23.0661	21.8475	23.0853	22.1062	22.4884	23.3615	21.4032
ENSMUSG00000002020	0.181684	0.302239	0.506359	0.0676891	0.355146	0.237266	0.232047	0.261034	0.416021	0.32552	0.259201	0.308146	0.283692	0.392097	0.411976	0.155719	0.348893	0.265413	0.195184	0.845922	0.325381	0.215047	0.329848	2.67562	0.266393	0.235743	0.275118	0.577847	0.52413	0.296762	0.199512	0.544492	0.276332	0.352954	0.513185	0.414929	0.459597	0.3456	0.117131	0.349457	0.404346	0.433699	0.545944	0.292601	0.306781	0.158278	0.215406	0.481229	0.66885
ENSMUSG00000002028	134.627	127.188	135.704	123.42	145.61	138.024	148.257	134.715	138.021	126.837	129.68	149.275	130.008	132.137	139.66	119.929	151.158	133.061	130.795	137.157	126.598	110.803	155.948	130.269	113.404	127.642	148.213	146.07	168.421	128.863	136.416	138.364	140.763	125.735	133.674	103.894	115.359	130.439	125.986	148.627	151.039	132.967	152.455	147.593	138	139.39	110.783	136.691	156.859
ENSMUSG00000002031	17.8828	18.6289	18.7859	18.0279	19.4443	17.1047	17.741	17.1195	18.672	18.0431	19.0214	19.7874	18.1305	18.6491	18.2871	18.4267	18.4041	16.4778	17.263	16.754	18.3715	20.4025	16.9872	19.3983	16.8893	18.0737	17.0073	17.8128	17.3712	17.0752	18.006	17.4447	17.5194	17.5024	17.8383	16.8046	18.2051	17.9959	17.9679	19.8653	17.2625	18.9297	19.381	19.3848	19.8641	18.0965	18.8911	18.3086	20.5203
ENSMUSG00000002032	25.4616	36.1313	38.3061	33.5512	32.9398	35.0938	31.9803	28.7572	36.512	35.9234	29.6885	26.7647	31.1288	29.9219	32.0883	27.2767	44.542	33.9729	32.4006	36.9621	32.1376	30.8592	33.1969	37.9813	28.9836	35.8592	33.2892	30.3998	34.343	24.266	41.4237	32.7952	31.0597	38.8873	35.6355	40.5478	26.6566	34.5353	34.6943	32.8221	30.326	35.8695	38.3799	35.8436	39.7026	35.639	31.2123	37.0328	29.4829
ENSMUSG00000002033	0.103819	0.0274763	0	0.022563	0	0.0215696	0.0632855	0.0217528	0.0489437	0.0697543	0.0398771	0	0.0515804	0.0980243	0	0.0259531	0.0581488	0.0663534	0	0.0469957	0.0500586	0.0268808	0	0	0.0266393	0.0523874	0	0.0251238	0	0	0.024939	0	0	0.041524	0.0615822	0.0461032	0.102133	0.0246857	0	0.080644	0.0311035	0.0510234	0	0.0243834	0	0.0263797	0.0430812	0	0
ENSMUSG00000002043	2.72525	2.88501	2.43052	2.43681	3.12973	3.32172	3.16428	2.39281	2.96109	2.67391	2.31287	3.3896	3.58484	2.8427	3.25003	3.45177	2.55855	2.72049	3.49163	2.89023	2.50293	2.76873	2.19114	3.01008	3.30328	3.50996	2.70115	3.19072	2.8952	2.83065	3.16725	2.65963	2.73568	2.53297	3.24333	2.72009	2.22138	2.27109	2.57689	3.11824	3.42139	2.65322	2.97539	1.92629	3.29789	2.42694	2.69257	2.34052	2.70215
ENSMUSG00000002052	114.357	100.536	100.36	100.18	110.228	107.223	112.416	112.614	112.252	98.2838	109.542	113.64	100.375	95.6227	109.975	116.53	105.307	97.9376	111.103	98.9259	102.895	98.9752	106.989	96.8451	97.1803	99.9814	106.846	105.47	111.49	109.482	104.095	106.071	108.488	97.2701	105.285	97.1626	95.5195	91.9544	100.194	114.058	112.533	107.787	102.064	109.311	106.504	97.394	105.398	107.205	113.143
ENSMUSG00000002055	6.72229	6.29207	6.07631	4.98643	6.37043	6.03949	6.24417	6.33007	6.14243	5.02231	6.42021	4.95234	5.62226	5.78343	4.44018	4.5937	5.9021	4.95438	4.35912	5.09903	5.65662	4.43534	4.85348	5.76932	3.91598	6.2603	5.75246	5.82872	6.16477	3.1959	5.03768	5.92658	5.4161	5.77184	5.74767	5.09441	3.75337	5.18401	5.69258	5.26874	4.78995	5.30644	6.93349	6.14462	5.77771	5.38147	4.13579	6.25598	5.83237
ENSMUSG00000002057	0	0.109905	0.0759538	0.0676891	0.0221966	0.0215696	0	0	0.0734155	0.0232514	0.0199385	0	0.0257902	0	0	0	0.0581488	0	0	0.0234978	0	0	0.117803	0.0418066	0	0.0785811	0	0	0	0	0.024939	0.020942	0.0276332	0.0622861	0	0	0	0	0.0234262	0.0537627	0	0	0.0545944	0.0487668	0	0.0791392	0.0861624	0.021874	0.026754
ENSMUSG00000002058	16.0401	15.2768	17.8238	18.1632	18.0903	16.8674	18.0575	15.7055	17.8889	17.1828	16.9876	16.0456	15.3967	16.1495	15.7008	19.1015	16.8922	15.0622	16.0485	18.9863	18.4967	17.3381	17.2935	19.5655	19.1537	15.7424	14.6062	15.3758	18.5692	16.7328	15.5121	15.9369	17.851	16.0698	17.9204	14.8683	18.1285	17.8478	16.4452	16.7471	17.3247	16.9908	17.9889	17.7267	15.339	15.7223	17.1679	17.1274	18.701
ENSMUSG00000002059	7.16352	8.27036	8.78533	6.61097	9.43357	8.60628	12.0664	8.39659	10.5229	7.74272	8.87265	8.40798	8.38181	8.23404	8.33106	7.26688	9.73992	8.825	8.39293	9.49313	10.6625	8.73627	8.41113	11.0788	8.81762	8.90586	9.15391	7.68788	8.51088	5.91241	6.70859	10.5757	11.6059	9.86196	11.3106	7.16905	9.06427	7.35635	9.60476	10.43	9.73541	10.5363	8.65321	11.192	11.0185	9.20653	9.73635	13.0369	11.7985
ENSMUSG00000002064	19.3363	20.305	19.5455	20.8482	17.7129	19.5421	18.9857	18.4029	21.315	15.4622	20.9953	20.1615	18.8526	17.9875	20.2784	20.6587	21.108	19.0213	16.6991	20.7721	19.0223	21.9079	19.626	20.5271	18.834	17.6022	18.2578	18.5162	19.0933	20.7277	18.38	17.34	19.1774	19.3087	19.891	17.8189	18.5881	19.2796	18.2959	20.8062	21.5237	18.1643	17.2791	19.7993	19.3272	18.3339	18.3741	20.8022	19.5304
ENSMUSG00000002068	5.89174	5.52273	5.97504	6.20483	5.19401	4.59433	5.44256	5.91677	4.8699	5.30132	5.24384	4.57817	5.46752	6.15102	6.13386	5.47611	6.89063	6.23722	6.65796	6.15644	4.88071	5.64497	5.11265	5.43486	5.94057	6.2341	5.17721	5.62773	5.3661	5.68413	6.78341	5.57057	5.36084	6.10403	5.58345	5.85511	4.6981	6.59109	5.85656	5.02681	4.44781	5.58706	5.59593	5.94955	6.16118	5.96182	5.32053	6.05911	3.98634
ENSMUSG00000002076	0.207638	0.21981	0.101272	0.22563	0.26636	0.323544	0.147666	0.391551	0.293662	0.534783	0.159508	0.0660313	0.335272	0.220555	0.343313	0.0778594	0.0872231	0.154825	0.0433743	0.0939914	0.125147	0.241927	0.306288	0.0836133	0.346311	0.20955	0.300128	0.251238	0.0748758	0.31959	0.074817	0.062826	0.359231	0.145334	0.184747	0.299671	0.280865	0.493715	0.257689	0.080644	0.0622071	0.15307	0.245675	0.243834	0.281216	0.0527595	0.215406	0.21874	0.588588
ENSMUSG00000002083	3.19244	2.63772	2.05075	1.87273	2.6636	2.26481	2.34157	2.47982	2.08011	1.6276	3.66869	3.34558	2.50165	2.0095	2.49474	3.45177	2.61669	3.03014	2.75427	2.65526	2.87837	2.23111	2.42674	2.5293	2.31762	3.3266	3.17636	2.36164	2.74544	1.84906	3.41664	2.68058	3.06728	2.59525	2.997	1.98244	2.27245	2.22172	1.99123	3.01071	3.11035	2.11747	2.01999	2.77971	2.50538	2.42694	2.56333	2.40615	2.48812
ENSMUSG00000002100	0.259548	0.164858	0.101272	0.270756	0.13318	0.0215696	0.274237	0.0870113	0.146831	0.0930057	0.0996927	0.176083	0.0773706	0.0245061	0.0686626	0.207625	0.116298	0.110589	0.325307	0	0.0750879	0.0806425	0.0706818	0.0418066	0.0266393	0.183356	0.0500214	0.100495	0.17471	0.0913114	0.199512	0.083768	0.0552663	0.0830481	0.0821096	0.0922065	0	0.098743	0.0702787	0.0537627	0.0311035	0.15307	0.109189	0.1463	0.0511301	0.0263797	0.150784	0.437481	0
ENSMUSG00000002102	52.221	55.3098	57.2945	51.6016	54.1154	55.1535	52.4004	51.8152	54.7191	54.7106	54.6516	57.051	54.6752	59.7948	57.4248	59.9258	58.0034	56.2898	57.9698	54.4915	55.5651	55.9121	51.5506	57.0033	58.873	59.6169	54.4733	53.3127	53.611	49.8104	54.0678	55.9989	55.1282	54.002	53.248	58.5742	55.2027	54.3086	55.7779	51.8272	54.4001	57.1207	54.922	53.229	59.2087	52.4429	56.0917	55.2538	49.8159
ENSMUSG00000002103	35.2206	35.2521	38.1541	38.831	33.4281	38.2645	36.579	34.9133	37.8579	31.8777	35.8894	35.987	36.1578	35.9749	38.863	35.6596	40.2971	36.7598	34.3741	38.7949	35.4415	35.4827	35.6943	35.1803	37.9078	35.1258	35.04	33.3644	34.2432	36.0223	34.341	34.7637	34.0993	36.1674	36.005	34.7849	36.0018	33.0542	37.2477	34.3006	33.934	35.3847	33.8485	36.7458	34.3083	38.277	32.9787	36.0484	38.1244
ENSMUSG00000002104	0.155729	0.192334	0.303815	0.112815	0.19977	0.258835	0.189857	0.261034	0.122359	0.186011	0.0598156	0.330156	0.0257902	0.220555	0.251763	0.103813	0.261669	0.309649	0.346994	0.0469957	0.150176	0.295689	0.259167	0.18813	0.239754	0.366712	0.250107	0.20099	0.299503	0.0913114	0.149634	0.335072	0.138166	0.186858	0.266856	0.276619	0.178732	0.370286	0.210836	0.268813	0.497657	0.255117	0.163783	0.121917	0.127825	0.211038	0.280028	0.153118	0.187278
ENSMUSG00000002105	9.96664	11.2103	11.7475	11.3718	12.0306	11.1946	10.864	10.1151	11.2815	12.1837	11.8236	11.7316	10.7287	13.3313	11.0547	10.3813	12.9962	11.258	11.5159	11.4669	12.4646	10.8599	11.4269	11.9776	10.043	13.5683	10.8546	10.9037	11.7305	9.35942	12.7438	12.7746	11.4125	11.8551	12.8912	12.3096	11.6942	11.8492	11.4789	11.8816	11.9127	12.6793	12.5021	11.704	12.6803	12.9788	11.675	11.987	11.959
ENSMUSG00000002107	143.815	105.152	101.196	110.288	105.878	126.118	118.386	140.045	119.153	94.1683	138.952	155.394	118.532	86.0653	135.929	167.891	122.578	137.904	166.687	97.657	105.323	105.803	110.523	88.7973	84.3402	137.072	142.811	134.513	118.079	121.01	122.775	128.06	111.693	107.298	127.865	120.56	73.6121	86.1532	118.115	111.799	101.74	118.323	97.6421	103.337	115.938	108.869	126.529	124.201	101.906
ENSMUSG00000002108	1.16797	1.84091	2.05075	1.94042	1.73134	2.39423	1.20243	2.00126	1.71303	2.20889	2.83127	2.35512	1.65057	2.54863	1.78523	1.84267	1.74446	1.41554	1.73497	1.78584	2.20258	1.8279	1.76704	2.02762	1.4918	1.75498	1.8758	1.73354	1.89685	1.41533	1.94524	2.30362	2.10012	1.95163	1.88852	1.95939	2.22138	1.99954	1.31187	2.36556	1.86621	1.63275	2.07459	2.14574	2.22416	2.03124	1.31398	2.01241	1.97979
ENSMUSG00000002109	3.32221	3.15977	3.92428	3.7229	4.37274	3.77468	4.11356	3.89375	3.15687	3.62722	3.64875	4.29203	2.70797	2.94073	4.07398	3.55558	4.94264	3.73791	4.42418	3.94764	4.28001	2.71496	3.46341	4.09705	2.71721	3.53615	4.17678	3.71832	3.46924	2.05451	3.44158	4.54441	3.50941	3.79945	4.06442	4.21845	2.09372	4.04846	3.70135	4.00532	4.07456	4.26046	4.23107	4.58408	4.49945	4.35266	3.70498	3.43423	4.3609
ENSMUSG00000002111	1.99852	1.73101	1.77226	1.57941	2.17527	1.55301	1.68761	1.69672	1.78644	1.39509	3.54906	1.80485	1.36688	2.37709	1.76234	1.86863	1.74446	2.3666	2.03859	1.50386	2.0524	1.69349	1.48432	2.32027	1.27869	2.46221	1.65071	1.75866	1.72214	2.12299	2.24451	2.03137	1.74089	1.43258	1.90905	2.00549	1.83839	1.40709	1.47585	1.53224	1.49297	1.83684	1.61053	1.07287	1.91738	1.50364	1.91711	1.64055	1.25744
ENSMUSG00000002129	35.1428	31.5702	31.5462	35.8978	34.9375	33.4976	36.0728	36.4142	35.7289	35.4817	36.6869	36.6033	35.9515	34.1124	40.0532	34.6993	35.0346	33.5969	38.061	34.8943	37.5189	35.2676	39.0399	36.4554	34.9775	35.3091	39.6669	38.9167	40.8323	42.8022	38.5806	38.0725	37.4429	35.0048	35.2455	31.8804	34.4442	34.5847	35.7016	39.9457	38.1018	35.0531	40.3726	37.7455	35.9956	38.4089	34.9819	33.8829	38.3385
ENSMUSG00000002147	5.00927	5.66011	6.98775	6.76891	5.63795	6.01792	5.86446	5.82976	5.09014	6.74291	7.93554	6.38302	5.46752	6.22454	5.35568	5.50206	8.69324	6.79016	5.70372	5.428	6.38247	5.13424	6.03151	5.56028	4.7418	6.02455	6.60282	5.77847	5.54081	4.86233	7.63134	6.5339	5.44373	6.45699	6.09663	7.65314	7.40462	5.80115	4.80238	5.72573	6.34512	6.70958	5.78701	6.21777	7.26048	5.19681	5.49285	5.59976	6.28719
ENSMUSG00000002190	9.16204	13.0512	13.4438	8.57395	11.3203	10.0083	11.2859	10.1368	9.32377	13.5788	12.9999	11.5115	10.9866	18.3796	10.2536	9.49885	11.1936	10.0194	8.87005	11.2085	10.5373	9.70398	11.2384	12.8973	6.47336	13.3326	8.77875	9.64753	8.66063	6.41462	8.57902	12.2511	10.169	10.4433	11.1053	10.258	13.2772	16.1692	9.51106	10.645	10.0775	13.2406	13.321	11.6309	9.81699	9.97154	10.9642	11.8339	10.2468
ENSMUSG00000002204	0.545051	0.577002	0.582313	0.586639	1.13203	0.798076	0.61176	0.609079	0.489437	0.65104	0.877296	0.858406	0.593174	1.10277	0.823951	0.986219	0.785008	0.663534	0.802425	0.728433	0.775908	0.430093	0.518333	0.543486	0.452869	0.70723	0.550235	0.879332	0.798675	0.365246	0.49878	0.712028	0.359231	0.51905	0.574767	0.760703	0.331931	1.08617	0.726214	0.510745	1.08862	0.918422	0.955402	0.682736	0.945908	0.527595	0.818543	0.590599	1.01665
ENSMUSG00000002205	8.09789	7.88569	8.58278	8.16782	8.07958	7.5278	8.54355	8.46185	7.80652	8.231	8.93247	9.22237	7.91759	9.38582	7.91909	8.59049	8.34435	8.825	7.74231	8.01277	9.68634	9.13948	8.64674	7.65061	7.9918	8.22482	8.30355	7.88887	8.26129	9.06265	8.27975	8.69093	8.12415	7.57814	9.03205	9.01318	8.37488	6.71452	7.5901	8.84396	7.27823	7.37288	8.62591	9.31446	8.53873	7.70288	8.0131	8.0059	8.88232
ENSMUSG00000002210	12.3026	11.9797	13.7476	13.064	13.9173	12.9633	13.5431	14.5526	13.9979	13.9044	13.0797	13.0742	12.3019	13.5273	11.3064	13.9368	15.3513	14.1996	14.4436	13.2293	13.9163	11.3437	12.8876	12.6465	11.6947	13.8041	13.3307	11.9589	14.2014	10.9345	13.4671	14.4919	12.8218	12.6648	13.466	14.4534	12.358	14.4412	11.6194	13.3869	13.0946	14.6692	14.0035	12.0454	14.9811	13.5064	13.8506	14.1306	14.2064
ENSMUSG00000002221	22.1654	20.5248	22.9127	22.6307	25.0378	23.7913	24.2595	23.1015	24.4229	20.438	24.8235	23.7272	21.7153	21.7124	23.3911	23.7731	25.0621	24.0863	23.1836	21.6885	22.176	20.8864	21.5579	22.5965	22.6434	23.1814	23.435	21.506	23.3363	23.7181	22.8441	23.3294	24.9251	23.2535	22.8265	22.7058	18.7158	21.1557	22.7937	20.9137	22.4257	20.6645	20.6913	24.7248	23.0853	23.7154	23.8239	22.9678	25.2558
ENSMUSG00000002222	64.8091	76.3841	79.068	84.9047	68.7208	76.2917	70.9853	71.4145	73.8316	75.5671	72.2374	70.6314	77.2932	74.6945	76.4215	72.4092	87.4557	77.744	74.105	72.5143	72.7101	70.1052	76.1478	73.7469	73.9775	82.7721	75.9074	77.0798	67.9872	71.8392	74.6175	68.8573	63.9155	74.6187	70.6553	85.9364	70.1651	70.6753	75.8308	73.2785	61.4606	70.795	69.9354	68.3223	71.0198	73.1246	76.7492	73.3656	65.5473
ENSMUSG00000002227	5.94365	5.60516	5.06359	4.89618	6.54801	6.25519	6.89812	6.5911	6.90106	4.23176	6.48003	7.13138	5.88016	3.70042	5.14969	6.2028	5.84395	6.01604	6.44109	5.475	6.28235	4.43534	6.87969	4.78686	3.80943	5.16016	6.57781	6.58243	8.51088	4.45143	6.50908	7.03651	5.9964	5.81337	6.54824	4.31065	2.93631	3.75223	4.21672	6.74722	6.46954	6.60753	5.67782	8.29036	7.87404	4.40542	4.73893	6.56221	6.34069
ENSMUSG00000002228	0.311457	0.494573	0.481041	0.496387	0.421736	0.668658	0.56957	0.369798	0.611796	0.720794	0.239263	0.308146	0.464223	0.661664	0.297538	0.155719	0.901306	0.729887	0.346994	0.493455	0.325381	0.295689	0.37697	0.940649	0.719262	0.576262	0.200085	0.477352	0.34942	0.365246	0.374085	0.293188	0.469764	0.477526	0.287383	0.7146	0.357464	0.617143	0.515377	0.349457	0.279932	0.459211	0.464052	0.560818	0.409041	0.422076	0.236947	0.590599	0.775865
ENSMUSG00000002233	7.52689	6.73169	7.51943	6.47559	7.2805	6.3199	8.01617	6.9609	7.95335	7.60322	9.76989	7.41751	7.3502	8.65064	6.68316	6.09899	6.83248	7.60852	6.13747	7.6603	8.61008	7.90296	7.8928	8.90481	6.6332	6.81036	7.50321	7.53713	6.96345	6.52876	6.98292	6.99463	6.57669	7.41204	8.10832	6.93854	9.3196	6.61578	6.86389	8.01064	7.96251	8.03619	7.20646	7.43694	7.9763	6.67407	7.94848	7.06532	7.78541
ENSMUSG00000002240	0	0	0	0	0	0	0	0	0	0	0	0	0	0	0	0	0	0	0	0	0	0	0	0	0	0	0	0	0	0	0	0	0	0	0	0	0	0	0	0	0	0	0	0	0	0	0	0	0
ENSMUSG00000002249	1.68706	1.18148	1.29122	1.80504	1.9755	1.44516	1.62433	1.91425	2.00669	1.90662	1.75459	1.93692	1.52162	2.37709	1.67079	2.1022	1.88983	1.28283	1.80003	1.69184	1.65193	1.85478	1.31939	2.06943	1.03893	1.28349	1.65071	1.40693	1.27289	1.09574	1.27189	2.03137	1.96196	2.03468	1.66272	1.17563	1.42986	1.99954	1.54613	1.55912	1.83511	1.93889	2.15648	1.95067	1.76399	1.13433	1.78787	1.7718	1.81927
ENSMUSG00000002250	10.4079	16.0187	18.6593	17.3284	13.8951	15.0556	14.3869	12.9647	14.0468	19.8567	14.0367	12.568	14.0814	14.9242	13.5952	12.3277	21.3697	18.2472	14.3569	17.8114	15.0426	14.22	16.4924	17.3288	16.1168	17.7069	15.7317	14.1698	15.2247	11.4367	18.1057	13.1306	13.789	18.0214	14.4102	22.2679	13.2006	17.3047	15.4379	13.0912	13.3434	14.5672	17.907	16.9709	18.2279	17.1996	13.9152	13.7807	13.1897
ENSMUSG00000002257	1.24583	1.34634	1.41781	1.17328	1.04324	1.22947	1.07585	1.26166	1.22359	2.16238	1.3957	1.2766	1.13477	1.88697	1.39614	1.661	1.57002	1.19436	0.889173	1.52736	2.07743	1.18276	1.31939	1.35872	1.30533	1.51923	1.10047	1.23107	1.0233	1.20988	1.32177	1.57065	1.18823	1.99315	1.35481	1.03732	1.37879	1.48114	1.24159	1.74729	1.71069	1.5307	1.47405	1.1704	1.20156	1.13433	1.3786	1.57493	1.20393
ENSMUSG00000002265	534.902	586.783	634.037	634.202	576.669	591.115	654.752	511.257	660.52	498.324	423.894	461.911	594.49	514.946	590.407	436.402	600.27	489.975	384.925	618.769	573.371	572.185	604.447	637.718	628.262	464.336	528.626	549.08	625.787	625.506	497.658	439.489	557.554	506.573	494.094	435.929	560.121	534.644	580.338	563.191	586.177	495.795	518.538	585.763	496.295	622.087	419.568	541.842	707.509
ENSMUSG00000002266	15.9362	16.0187	16.8111	15.9746	10.3436	16.6949	18.6481	15.3792	16.9345	8.20775	8.47388	10.1468	17.9758	11.5669	16.685	10.5889	12.7346	12.4523	5.94228	15.6966	14.6171	15.0533	18.2359	14.1724	11.082	7.33424	13.8059	17.2852	22.0884	15.774	12.8685	9.52861	16.0825	10.8793	12.1112	8.45994	12.9453	11.8245	15.1099	16.7202	17.8223	14.7968	14.6859	18.6045	13.6773	16.461	8.487	12.9713	21.3497
ENSMUSG00000002274	2.51761	2.6652	3.08879	2.82038	1.93111	2.80405	2.51033	1.936	1.98222	2.4879	2.23312	1.93692	2.1148	2.59764	2.7465	1.99839	2.03521	2.30025	2.03859	2.58476	3.05357	2.90313	3.13356	2.90556	2.26434	3.14324	2.07589	1.80891	1.97173	2.53389	2.21957	2.57587	2.37645	2.09696	2.09379	2.65094	2.68098	2.56732	2.22549	3.19888	2.6127	2.1685	2.42945	2.53587	2.68433	2.32142	2.82182	2.25303	1.97979
ENSMUSG00000002279	8.64294	9.53427	9.874	9.36366	10.721	9.66319	9.66159	9.15794	9.69085	12.0675	11.2254	9.20036	8.97498	10.5866	9.77298	10.537	10.4959	10.1521	10.7351	9.51663	9.63628	8.87067	9.91901	10.6607	8.89754	10.1632	10.0543	9.77315	10.0583	8.69741	9.85091	11.183	10.8598	10.817	10.8795	10.4424	9.72813	11.158	8.97225	10.43	9.92203	9.38831	11.0554	11.6553	10.814	9.33842	10.9426	9.64646	10.1398
ENSMUSG00000002280	10.0185	10.5784	11.3931	10.8979	11.2315	11.8417	12.2985	11.2027	12.5296	11.8815	12.3619	12.3258	10.4966	12.0815	10.8487	10.6667	12.1822	11.1474	10.5616	10.3625	10.4622	10.4835	10.9086	11.2251	9.82992	11.0014	11.4299	11.0545	11.5558	10.7291	10.1751	12.4186	10.473	11.9382	11.639	11.9638	9.37067	11.2073	10.8932	11.4246	11.0418	12.9855	12.9116	12.0698	13.2938	10.3409	11.1796	11.0901	11.7718
ENSMUSG00000002289	1.94661	1.48372	1.46844	1.48916	1.50937	2.73934	2.34157	1.82724	2.30035	2.02287	4.26685	1.0565	0.773706	2.27906	2.44897	1.97244	1.27927	1.90213	1.93016	2.74925	1.90223	1.42468	2.59167	2.5502	1.30533	1.80737	0.750321	2.43701	2.19636	4.4286	2.71835	2.21985	2.15539	1.45334	1.64219	1.61361	2.19585	1.87612	1.9678	2.41932	4.75884	2.42361	2.15648	2.24327	2.45425	1.74106	1.74479	1.55306	1.92629
ENSMUSG00000002297	0.64887	0.796812	0.734221	0.812269	0.776882	1.18633	0.738331	0.739596	0.758627	0.744046	0.677911	0.924438	0.799496	0.882218	0.663738	0.622875	0.988529	0.79624	0.737363	0.775429	0.525615	0.806425	1.10735	0.752519	0.42623	0.392906	0.625267	0.904456	0.673882	0.616352	0.773109	0.62826	0.801362	0.685147	0.574767	0.691549	1.04686	0.394972	0.538804	0.483864	0.497657	0.73984	0.955402	0.560818	0.792517	0.633114	0.538515	0.612473	0.963143
ENSMUSG00000002307	11.472	9.39689	10.3804	11.3492	10.8985	11.7554	12.0664	10.7676	11.0857	10.3004	11.4447	12.3478	10.7029	10.8072	11.0089	11.3156	12.2403	11.3243	11.4725	10.3391	11.5886	11.0749	10.3902	10.598	10.709	11.3419	11.3048	11.2052	11.481	10.6378	11.3971	11.4762	11.9652	12.0004	11.8032	11.4797	11.158	11.4048	11.1275	10.8332	11.2284	10.8935	11.1919	11.7772	12.5525	11.3697	11.4381	11.5495	11.638
ENSMUSG00000002308	7.94216	7.63841	6.35481	6.52072	8.01299	6.94542	6.87703	6.9174	6.19138	6.88242	6.97849	7.46153	5.80279	7.2538	6.47717	6.85163	6.33822	7.3431	7.11339	6.34442	6.68282	7.44599	7.86924	7.04442	7.67213	6.91514	7.22809	6.73317	7.48758	7.00815	7.0328	6.34542	7.23989	6.89299	7.18459	7.97586	6.74075	6.96138	6.39537	7.98376	6.96719	6.47997	6.05998	7.24187	5.95666	7.22805	6.4191	7.04344	6.84902
ENSMUSG00000002319	46.6407	47.9736	47.2433	46.7055	46.6129	47.6257	51.4933	50.6623	52.6389	46.2471	45.7191	45.6716	42.657	46.39	47.2628	47.3385	49.9789	47.1994	47.5382	46.8312	50.8595	47.5791	49.1945	47.8477	41.9303	51.4706	47.3202	47.3081	50.3664	44.8111	48.4066	54.7005	49.2699	51.8012	50.8669	44.9276	47.2108	50.9267	48.2815	48.6015	48.8326	53.396	51.5371	52.4	52.8174	46.27	47.1093	53.5914	49.3076
ENSMUSG00000002320	13.9118	12.8039	12.3552	11.462	13.2292	12.7261	14.2814	13.0952	13.7532	12.207	14.1962	14.1747	12.1472	15.3408	12.1991	13.262	12.3857	12.8947	13.9448	13.0883	12.2393	12.7953	13.4531	15.0086	13.0799	14.6161	12.6054	13.3407	13.1033	11.2313	12.8935	14.7641	13.7337	14.0351	14.1639	13.3238	13.1751	12.6885	11.9942	12.903	13.9966	13.4702	13.4848	13.9229	13.4472	13.6911	13.3552	13.0151	12.9757
ENSMUSG00000002324	5.52837	6.15469	5.06359	4.42235	6.72558	5.02572	6.94031	5.13367	6.85212	4.13875	4.22697	4.84229	5.33857	5.78343	6.75182	4.07464	5.93117	5.13133	2.47234	4.81706	4.28001	4.38157	5.81947	7.50429	5.08811	4.50532	4.80205	3.94443	8.11154	3.74377	6.40933	3.89521	7.26752	7.30823	7.43092	5.94732	5.41303	4.88778	5.15377	7.09667	6.00298	7.01572	7.72511	9.72898	7.36274	5.75078	4.78201	8.11527	6.90253
ENSMUSG00000002325	6.67038	5.96235	6.53203	5.70845	6.94755	6.57873	6.51841	7.59173	5.8243	6.11512	8.2745	8.14386	7.16967	8.92021	5.56167	5.55397	7.38489	6.74592	5.50854	6.67339	6.13218	5.91378	9.87189	7.5879	4.50205	6.20791	7.87837	6.68293	8.68559	5.34172	8.0553	7.76948	7.62676	6.58156	6.65087	6.82328	5.64283	6.19612	6.27823	7.41925	7.27823	6.55651	7.17916	7.87584	7.66952	5.96182	5.49285	7.54655	7.22358
ENSMUSG00000002326	8.12385	9.67165	9.34232	7.85193	9.16721	7.72192	8.14274	8.63587	8.41832	9.11456	10.9861	9.42046	8.74287	9.41033	8.12507	7.63022	9.5364	8.67017	8.67486	7.6133	8.61008	8.76315	8.45825	8.94662	9.69672	10.137	9.40402	9.2958	9.23468	9.06265	8.75359	8.52339	8.51102	9.48824	8.33412	9.1976	7.94081	8.93624	7.77751	9.59664	8.42906	9.10768	9.17186	9.1194	9.12673	8.09858	9.9733	9.34022	9.09635
ENSMUSG00000002329	16.2477	18.1343	16.2541	16.7192	20.0658	16.9969	17.9309	18.5552	17.4484	17.1828	17.4263	19.4352	18.3884	18.355	18.8822	20.7365	18.3459	17.0749	18.9329	17.7644	18.3715	17.9026	16.3039	17.4543	16.7295	19.2262	16.8572	17.3857	16.5975	15.9338	16.0358	17.1306	18.5419	16.9833	18.8441	18.1186	16.8774	17.1566	17.148	15.8869	17.729	16.5571	17.5248	17.6292	18.458	17.0677	18.8049	19.796	18.701
ENSMUSG00000002332	26.0846	28.7951	29.7992	24.7291	28.3673	27.264	25.2931	27.6261	27.9224	28.8318	25.1425	26.9628	27.0539	32.201	27.671	26.4462	29.5396	31.3409	26.762	25.0017	27.9577	27.3916	25.257	29.0138	29.1168	28.4988	25.811	25.2243	25.907	24.5856	25.6622	29.1303	26.1686	29.3783	26.3366	31.3963	32.8867	27.5987	26.9636	27.7415	26.7801	29.2364	26.0142	26.9437	27.9682	27.7515	30.2645	27.955	26.5935
ENSMUSG00000002341	71.9986	64.899	65.9533	68.3885	68.2103	70.2522	77.0607	83.0305	72.7059	74.0093	56.2068	83.5075	68.2408	64.0589	65.2066	82.6088	89.2584	79.2923	92.756	61.8698	72.8353	67.5784	76.1007	73.7051	59.3525	70.723	70.23	64.945	59.6011	64.7398	79.4307	76.2079	68.6408	75.3869	68.4383	81.0495	67.2033	59.7148	65.5935	61.0744	54.5245	63.116	62.6471	71.4678	69.7415	60.5679	71.3209	63.5222	58.2167
ENSMUSG00000002342	11.9132	14.48	14.6591	13.7634	16.137	14.8615	13.7119	14.2263	15.7843	13.9509	14.6748	14.4388	13.9525	14.1645	13.6639	14.7933	14.8861	14.7083	14.9858	14.4747	15.2679	12.5802	14.1599	14.8205	15.3176	15.7162	15.6317	14.2201	16.3728	11.939	14.1903	13.005	13.6508	14.5127	14.6566	15.168	13.3028	13.4044	14.3603	15.0267	15.2407	15.4091	15.5321	15.6785	15.2623	13.7175	13.269	15.9899	16.4002
ENSMUSG00000002343	11.7316	13.9305	13.2919	13.1768	12.985	13.5673	13.6275	11.703	13.949	13.5556	12.6211	12.8761	12.9725	12.4246	12.0617	11.7049	13.3161	12.762	12.5569	13.8637	13.3406	12.3921	13.2646	13.5035	13.1066	12.311	11.8801	12.1348	14.2014	11.939	12.9932	13.7589	12.4349	13.8275	12.4807	13.6696	11.7197	13.7746	12.6502	13.36	12.3481	13.113	14.0854	13.7766	13.7029	12.5568	11.3088	14.1306	15.009
ENSMUSG00000002345	11.3422	12.117	11.8235	11.4169	12.4301	12.3594	12.193	11.5725	12.5541	11.1374	11.8036	11.5555	11.5024	11.0522	11.6955	11.4194	13.694	14.0448	11.5809	13.0648	11.4884	12.4996	11.0028	13.0019	9.05738	9.9798	11.4549	10.0998	10.857	11.5737	11.6964	12.7956	11.3849	12.9555	12.4807	11.4336	9.1664	10.3186	10.9635	10.4837	10.3886	10.2812	10.291	13.1427	10.6862	9.91878	10.2533	11.112	10.7819
ENSMUSG00000002346	16.9225	17.2002	17.9251	18.3437	19.1113	19.2185	18.2262	17.2065	19.3328	15.9505	20.8358	19.2151	18.7237	16.9092	18.3329	15.8833	19.538	18.7338	18.0437	18.6808	19.9484	17.0156	20.9218	20.3807	15.4242	18.0737	19.4083	19.9734	22.6374	16.8698	22.1209	19.0363	17.5194	17.5439	19.46	19.0176	14.8603	19.8967	16.4687	20.4298	18.2889	18.8787	22.3837	18.7265	20.9634	18.2812	16.0908	20.1023	18.2195
ENSMUSG00000002365	7.83835	7.08888	8.4562	8.25807	8.12397	8.45529	7.91069	7.28719	8.10018	9.55633	8.89259	8.71613	7.78864	9.16527	8.74304	8.90192	9.04213	8.60382	8.69655	8.57671	8.43487	7.58039	9.82477	8.42404	7.75205	8.35579	8.67871	8.01449	9.43435	6.96249	8.03036	8.56528	9.28475	8.86538	8.27254	9.79694	9.29407	9.28184	7.66038	8.7902	8.11802	8.64847	8.7351	7.97338	9.33125	7.86116	8.37929	8.90274	8.66829
ENSMUSG00000002372	35.4023	35.3345	35.0907	35.8075	38.4002	37.5311	42.2747	36.2402	40.5254	32.9938	35.351	36.5153	36.5963	33.6223	38.9317	36.4382	38.291	37.0694	36.2609	37.7845	39.6965	39.0578	36.5896	38.1904	34.5512	35.0734	37.6661	36.0024	39.3847	37.3235	38.5308	35.7689	36.835	41.005	36.5798	37.0901	32.8867	34.4613	35.6079	37.1231	37.9774	38.14	37.8066	39.2329	42.4636	35.428	36.7052	39.6139	40.5055
ENSMUSG00000002379	33.3259	42.1486	39.977	40.9519	38.5778	37.2507	34.2375	35.4571	38.3474	40.504	39.7973	37.8359	39.6911	44.9441	38.7486	39.0076	38.291	40.0553	35.4585	42.3666	38.4951	42.0685	33.7623	42.7264	44.7275	41.2551	35.8903	36.731	36.5643	38.716	40.2765	38.7217	35.5915	41.2126	37.7499	42.8069	42.334	41.6202	36.99	36.7468	38.6306	39.3646	41.8193	39.4524	39.8815	39.7806	42.1119	40.6857	36.974
ENSMUSG00000002384	0.571005	0.302239	0.405087	0.22563	0.554916	0.452962	0.442999	0.348045	0.293662	0.232514	0.219324	0.374177	0.206321	0.367591	0.411976	0.363344	0.232595	0.442356	0.216872	0.258476	0.525615	0.32257	0.494772	0.146323	0.239754	0.366712	0.400171	0.251238	0.499172	0.479385	0.49878	0.712028	0.359231	0.332192	0.492657	0.230516	0.382997	0.394972	0.468525	0.510745	0.373242	0.561258	0.300269	0.463285	0.230086	0.553974	0.36619	0.524977	0.428064
ENSMUSG00000002393	6.85206	7.58345	7.36752	7.46836	5.68234	6.6003	7.80522	6.00378	7.36603	7.57996	5.52298	5.41456	5.88016	5.95497	6.08808	6.82567	7.90823	7.05557	7.07001	6.81438	7.4337	7.33847	6.9975	6.52183	7.3791	8.38199	7.67828	5.80359	7.46262	5.63848	6.70859	8.12549	7.37806	6.68537	5.35765	8.16027	6.48542	7.70195	6.58278	7.58054	6.50064	6.99021	8.05267	7.92461	8.69213	6.72683	7.30226	7.34968	6.79551
ENSMUSG00000002395	23.6448	28.3006	28.8625	27.6397	28.9666	26.8757	25.3564	25.2115	26.0136	26.4601	26.7974	23.9473	24.8102	27.5203	26.4809	25.0448	27.6788	25.0595	22.3378	28.9493	27.7325	28.0905	23.6077	28.8048	28.6906	22.8933	25.1608	23.3651	23.2364	24.7226	25.8867	23.832	26.1686	28.2363	27.1167	27.5006	30.5887	24.3895	25.1364	26.1018	25.7848	25.4097	24.895	27.1875	26.2809	25.5883	25.1594	24.3458	26.2724
ENSMUSG00000002396	5.91769	6.07226	5.2155	5.23462	5.34939	4.46491	5.6957	5.59047	4.89437	6.04537	6.2607	6.93328	5.13225	4.97473	5.28702	7.05925	5.11709	4.95438	6.61458	5.02854	5.28118	4.97295	5.30113	5.0168	4.36885	6.2603	6.40274	5.72822	5.26626	4.13184	5.83573	5.57057	5.4161	6.14556	5.29607	5.39408	4.2385	5.18401	5.69258	6.0483	5.69195	5.96974	5.70511	5.77887	5.44536	6.59493	5.98829	7.15281	6.42096
ENSMUSG00000002409	15.8843	16.7056	14.3553	13.3348	16.0926	16.3713	15.2307	16.0753	15.5641	15.4622	14.5551	16.1777	13.8751	13.6254	15.4033	15.9871	20.0322	17.5173	17.61	15.3911	14.6171	12.9297	17.2699	15.4894	12.4406	15.2971	17.5825	16.6319	19.3429	14.3815	17.8065	16.6698	16.193	16.402	16.2577	15.6982	12.9708	16.1198	17.0075	16.7471	17.0136	16.3785	18.0707	18.0437	18.6114	15.5377	13.9798	15.8806	17.0958
ENSMUSG00000002413	59.0212	60.1181	64.738	64.7559	55.8023	62.3146	64.8888	63.9315	63.8226	61.8488	58.719	69.8391	64.4497	62.417	71.9813	70.9818	60.1549	60.8239	68.0977	58.9561	55.7152	56.9067	60.7392	56.1045	56.582	65.9034	70.18	64.6937	63.2451	57.7544	60.1529	60.8784	63.1418	57.3862	62.3212	58.505	50.4791	56.9747	60.9785	64.3539	60.0609	59.2637	56.0957	62.9092	59.9757	64.4457	61.9292	64.2222	60.8118
ENSMUSG00000002416	11.6018	10.1662	12.2792	12.342	11.5201	11.3672	11.2226	10.2238	9.93557	10.5096	13.937	11.0712	11.1414	12.302	9.97896	10.9522	10.176	9.66547	9.00017	9.42264	10.9879	9.89214	11.6861	11.5386	8.60451	11.2633	8.67871	11.5067	11.3312	9.2681	10.0504	10.8898	10.473	9.71663	10.2637	8.41384	10.8771	10.7136	10.3075	11.2902	9.98424	10.4598	10.7824	11.509	9.74029	10.4728	9.9733	12.0307	12.9489
ENSMUSG00000002428	19.0508	18.2717	19.748	19.3591	17.6463	18.7656	17.277	18.3376	17.6197	15.9272	18.7821	16.948	16.8152	18.3305	18.9738	18.6863	16.1363	15.8585	14.7039	15.2031	17.8209	16.0747	16.516	18.4994	16.1967	18.4404	16.6321	17.4862	17.0717	15.1349	15.6368	16.7536	17.0497	17.9799	16.7503	17.865	15.3454	15.7248	17.8274	17.7148	15.614	16.1489	15.9416	16.5076	14.5977	16.5137	15.8754	17.5211	16.8818
ENSMUSG00000002455	40.5154	36.516	40.053	36.4167	38.489	38.7606	40.0808	38.9811	38.7879	33.6216	37.3449	38.2321	36.8026	37.6413	37.856	38.9297	38.6689	36.4943	36.1959	40.2283	37.0934	39.3804	40.4771	40.8451	37.6414	37.3784	36.3155	35.9773	38.3114	36.7528	39.1792	35.015	37.0837	37.3716	34.7529	35.1307	37.3805	37.4976	35.889	39.5693	37.6353	35.4358	38.4345	37.8431	38.6288	38.6727	36.059	39.9639	40.2112
ENSMUSG00000002458	7.83835	7.77579	8.40556	6.8366	8.03518	8.41215	9.02874	9.37547	7.63522	6.41739	8.83278	9.20036	8.30444	6.91071	8.55994	8.20119	7.93731	7.67487	8.82667	7.30783	8.8854	9.247	8.74098	9.09294	7.88525	7.93669	8.17849	8.16523	9.73385	8.56044	9.00298	8.29303	9.20185	7.12137	8.19043	7.8606	6.81735	6.41829	9.13624	8.9246	8.7401	8.39335	7.53403	8.48543	7.92517	8.336	8.29313	9.40584	8.74855
ENSMUSG00000002459	9.03227	9.1496	9.4436	9.20572	8.65669	9.12395	8.83888	9.83227	10.5718	8.02174	7.19782	8.54004	9.54237	8.18503	9.58988	8.35691	8.80954	10.2627	10.0845	8.7412	8.15955	8.06425	7.79856	9.78275	10.1496	8.38199	9.10389	7.48689	8.436	12.5781	8.45432	7.07839	8.78735	8.30481	9.23733	9.70473	7.76208	7.87475	8.08206	10.0267	8.92672	7.628	7.67051	8.72926	8.5643	9.31205	9.13321	8.88086	9.49766
ENSMUSG00000002475	29.4846	35.0323	37.0655	36.9357	32.0741	31.772	30.4193	29.04	30.2227	34.0401	28.6118	26.3465	30.5614	34.9211	33.3471	27.0691	32.5342	31.3851	26.2198	31.6281	29.5346	28.9506	32.8906	33.3617	36.9488	32.7159	27.3617	29.5707	29.8505	30.4067	29.6525	28.8371	31.2255	31.9527	30.2984	36.2833	38.121	34.7822	30.7821	30.0265	31.0102	29.2109	31.9104	29.0163	26.3832	29.4925	29.2952	29.9018	30.9276
ENSMUSG00000002477	14.6645	16.6506	18.077	16.3356	16.8251	15.9184	12.6993	15.5533	15.8333	14.6251	13.6579	15.2972	17.1505	16.4436	16.6163	16.6879	17.5319	15.5709	13.9015	15.7906	15.8936	20.0531	15.2201	17.3288	17.6885	14.9304	15.1815	16.4058	16.4228	16.8698	18.0808	14.1777	15.9167	16.8588	15.2724	15.5368	14.6816	15.8236	14.2197	15.5912	16.4538	14.057	16.9516	16.8733	15.4157	16.3554	16.0908	18.243	15.1963
ENSMUSG00000002486	6.80015	7.03393	7.72197	7.40067	8.83426	7.8082	7.65755	6.63461	7.41497	6.97543	7.47696	7.68164	6.93756	7.03324	6.93492	6.48828	7.82101	7.56428	7.67725	9.04667	7.684	7.55351	8.69386	7.90145	5.80738	6.49604	7.12805	6.55731	8.53584	6.25483	7.70615	7.56006	10.2243	8.57471	8.66256	8.50605	7.14928	7.62789	7.19186	7.76871	7.80699	8.62296	8.46213	10.1923	8.38534	7.91392	6.33294	8.90274	8.48101
ENSMUSG00000002489	53.7264	53.2765	51.4967	56.8814	45.148	55.0888	47.2954	59.6027	50.1183	51.5717	43.785	53.2212	53.6436	30.3875	55.2505	60.1853	77.8903	68.0343	82.8666	49.9094	40.8979	39.6223	46.7442	36.4763	39.3197	65.8248	63.4771	58.5384	49.6177	51.1344	70.1036	43.7059	43.6604	60.9573	52.6117	75.1944	24.665	37.3742	53.037	46.8542	34.6804	45.0282	43.5663	39.8181	62.9923	50.6227	52.7745	50.7915	35.8503
ENSMUSG00000002496	54.4531	49.7046	51.5727	49.21	53.2497	54.075	57.9063	56.0353	57.9004	56.3847	56.5258	58.7458	46.9897	54.624	50.879	55.7473	54.6598	53.9674	58.8806	50.6849	53.5627	48.5468	55.6737	54.5786	47.125	58.15	57.2995	58.463	59.1768	47.5276	60.7265	65.8207	61.4009	53.9813	59.2831	52.5807	52.4962	59.4926	53.037	58.2787	56.2974	62.8609	58.6344	57.9838	65.012	54.8171	54.7777	58.7974	57.1198
ENSMUSG00000002500	0.155729	0.329715	0.202544	0.112815	0.110983	0.323544	0.232047	0.195775	0.122359	0.441777	0.179447	0.154073	0.154741	0.318579	0.205988	0.363344	0.46519	0.331767	0.260246	0.234978	0.125147	0.241927	0.141364	0.31355	0.133197	0.314324	0.275118	0.301485	0.149752	0.159795	0.174573	0.376956	0.386864	0.166096	0.328438	0.299671	0.229798	0.469029	0.257689	0.376339	0.373242	0.331652	0.300269	0.243834	0.306781	0.131899	0.258487	0.196866	0.187278
ENSMUSG00000002504	21.9577	24.3165	23.8495	24.1424	23.9724	23.252	25.9471	22.6229	25.0836	30.2268	23.9063	21.5702	22.0506	26.9812	19.6604	17.8558	24.4516	23.467	19.6486	23.9678	26.9315	25.8862	25.8931	27.7596	25.4139	27.7915	23.0348	23.1892	25.4328	20.02	25.5874	25.4445	26.5831	27.9664	24.9408	22.8211	25.6864	26.2903	22.1378	25.9136	26.0337	27.0424	27.6794	27.09	27.687	26.2215	23.867	27.3207	24.3996
ENSMUSG00000002524	69.3252	67.207	68.3585	65.9969	68.9871	68.0306	68.4539	69.8483	69.3532	63.4996	62.4675	64.2704	67.0287	64.7205	66.6714	69.0094	71.523	68.1228	64.7795	71.5744	73.9616	70.589	67.4304	70.5696	72.2459	66.4534	65.8031	63.3873	64.3183	68.1411	68.8566	68.3966	67.0933	69.2621	65.8108	68.5325	67.2543	63.8126	69.6228	67.3915	70.8228	64.8508	64.3395	72.6626	71.8123	69.3259	68.6283	69.297	69.159
ENSMUSG00000002546	57.2563	55.8868	62.0037	57.1296	59.3538	55.628	60.7541	56.2528	60.1518	57.2683	56.3264	55.2902	55.3457	59.0596	58.2717	55.7733	60.591	55.582	56.842	61.1414	55.3648	57.74	56.946	58.9264	60.1516	55.845	56.0239	56.9556	59.2766	58.0056	60.0781	57.1926	61.3733	56.7634	58.5236	57.3294	56.2495	57.0241	55.3328	59.5153	60.7141	59.5188	59.5079	59.5931	59.1576	57.6397	54.2177	61.2473	63.1662
ENSMUSG00000002550	19.2585	18.519	19.0644	18.5468	17.7795	19.4989	18.5638	18.0548	20.85	18.7174	19.3205	19.017	18.0015	18.7471	18.104	18.842	17.2702	17.5836	18.5208	20.0672	20.7243	20.2413	20.8747	19.0638	16.5697	19.5405	18.0327	19.0689	20.7905	20.7962	19.8265	20.8582	19.5643	20.4921	20.199	18.4182	18.4094	18.6377	19.4204	20.5373	21.7414	19.3379	18.2072	21.8719	19.4806	18.2284	17.1679	19.9273	20.8681
ENSMUSG00000002565	0	0.0824288	0.0253179	0.0676891	0	0.129418	0.0210952	0.0652585	0	0	0.159508	0.176083	0.0257902	0.0245061	0.0457751	0.155719	0	0.0221178	0.108436	0	0	0.0537617	0	0.0209033	0.0266393	0	0.0250107	0.125619	0.0249586	0	0	0.125652	0.138166	0.020762	0	0.0230516	0.0255332	0.0493715	0	0.107525	0.0311035	0.0510234	0	0.0487668	0.0511301	0	0	0.0656221	0.026754
ENSMUSG00000002578	9.00631	8.05055	7.57007	8.25807	9.83311	10.073	9.6194	10.8547	8.85881	6.5104	7.37726	9.55252	9.05235	6.12652	9.38389	9.5248	9.65269	7.71911	10.7135	7.98927	7.93429	7.92984	9.33	9.40649	5.91393	8.93205	9.6041	7.93911	9.55914	6.75704	10.1502	8.81658	9.09131	8.96919	8.10832	8.55215	6.99609	6.31955	7.9415	9.03213	8.98892	8.24028	9.11726	10.4849	9.0756	7.35994	7.66845	9.58083	10.7283
ENSMUSG00000002580	2.72525	2.22558	2.20266	1.82761	1.53157	1.61772	1.68761	2.08827	1.61514	1.44159	2.29293	1.84888	2.24375	2.25456	2.1972	2.28388	2.3841	1.74731	2.14703	1.92682	2.45287	3.68267	1.57856	2.02762	2.13115	1.93833	1.57567	1.65817	1.59735	1.96319	2.09488	2.19891	1.85142	1.74401	1.97063	2.30516	2.52778	2.4192	1.73354	1.69352	1.99063	1.98991	1.80162	2.51149	1.81512	1.63554	1.96019	2.44989	2.19383
ENSMUSG00000002588	0.103819	0	0.12659	0.0451261	0.0665899	0	0.0421904	0.130517	0.0489437	0.0465028	0.498464	0.198094	0.0257902	0.0490121	0.137325	0.207625	0	0.132707	0.368682	0.0939914	0.0500586	0	0.0706818	0.104517	0	0	0.0500214	0.0251238	0	0	0.274329	0.167536	0	0.0622861	0.123164	0	0.0510663	0	0.0468525	0.107525	0.0933106	0.0255117	0	0.121917	0	0.0791392	0.129244	0.021874	0.13377
ENSMUSG00000002602	25.0464	28.9325	30.8626	26.4664	28.4783	29.5719	32.0436	28.1264	31.275	32.4357	25.2023	29.648	25.6354	32.0539	26.5038	25.2264	30.0338	30.5447	24.7667	24.7667	30.1603	29.2732	27.2832	33.1109	32.4467	30.5419	28.7373	28.3145	30.0751	27.0053	28.8544	28.7743	29.9267	29.7312	32.0433	30.1054	35.1847	33.1776	28.1349	26.4244	27.1534	29.364	30.2999	30.3086	29.9878	29.6508	31.5354	29.6612	29.2689
ENSMUSG00000002603	4.17872	3.29715	2.9622	3.31677	3.26291	2.65306	3.98699	3.34993	3.08345	4.53403	4.90488	3.08146	2.83692	4.019	2.60918	3.39986	3.19818	4.02544	4.0555	3.03122	3.70434	4.24717	3.20424	3.67898	4.04918	3.77189	3.02629	3.44196	3.84362	3.08176	4.16481	3.76956	4.06208	3.61259	4.22864	3.59605	4.2385	3.43132	3.16254	3.97844	3.45249	4.38801	4.06728	2.73094	3.32346	3.45574	3.14493	2.84363	3.26399
ENSMUSG00000002608	24.683	26.652	26.837	27.3464	27.4572	26.5306	25.4197	25.5378	28.1671	26.8786	27.7146	24.8057	25.687	26.5891	23.7115	25.0967	25.4982	25.7451	24.0727	25.5187	29.4094	25.2142	28.8617	28.0104	28.9836	28.263	25.2108	27.6362	28.8272	27.576	25.9615	26.4916	27.3016	27.2605	28.3073	25.5642	25.2523	27.3518	26.7294	27.177	26.3447	26.8638	28.9077	27.7483	28.2238	26.9865	25.9564	28.9394	28.1987
ENSMUSG00000002617	8.69485	7.88569	9.06383	8.64164	8.05738	7.93762	7.50988	9.11443	6.87659	6.5569	8.5337	8.58406	9.07814	8.45459	8.9948	9.34313	8.63509	8.60382	9.21704	7.91877	8.05944	6.55892	8.15197	7.19074	6.31352	7.96289	7.4782	7.86374	8.03667	6.18635	7.13256	7.39252	7.76492	6.95528	8.64203	7.56093	5.92369	7.33166	7.23871	8.27945	8.21133	6.68407	7.807	7.24187	7.95074	6.64769	7.30226	8.20277	8.93583
ENSMUSG00000002625	41.2162	38.6866	40.7113	38.5151	48.1001	47.108	49.2994	48.2042	48.9926	44.0614	47.8326	50.4919	37.1121	39.8714	41.518	35.9191	49.9498	45.4078	46.3888	42.0376	48.0813	38.8966	51.7626	48.8092	29.5164	45.6818	45.9446	48.6648	63.5695	34.3559	48.9303	56.8575	51.0108	52.0919	52.6938	43.5906	30.8441	45.5699	44.8378	50.4832	51.0409	55.2073	58.5252	58.6665	57.6237	48.2221	39.0746	56.9819	53.2939
ENSMUSG00000002633	2.9848	2.6652	2.93688	3.2942	2.48602	2.67463	2.6369	2.32755	3.01004	2.4414	2.15336	2.06898	2.91429	3.16128	2.3803	1.42742	3.19818	2.49931	1.82172	2.89023	2.70316	3.54827	2.82727	2.48749	3.54303	2.38363	2.00085	2.16065	2.69553	2.80782	2.02006	2.4921	3.39888	2.34611	2.03221	2.46652	3.47251	2.39452	2.74087	2.93007	2.33277	2.80629	3.13918	3.36491	2.1219	2.87539	1.76633	2.07803	2.46137
ENSMUSG00000002635	5.76196	6.86907	5.46868	5.91151	7.12512	5.6081	7.0036	6.52585	6.14243	6.37089	6.49997	6.14091	5.64805	5.83244	6.27118	6.15089	6.71618	5.81698	6.2459	5.38101	6.13218	6.15571	5.53674	6.16648	6.52664	5.8412	6.62783	5.67797	6.28956	6.232	5.18731	6.51296	6.63196	5.73032	6.83562	6.52361	5.69389	6.51704	5.78628	6.69345	5.81636	6.65856	6.90619	5.53503	5.87997	6.09372	6.37602	6.12473	6.63499
ENSMUSG00000002658	26.4479	27.3389	27.6219	29.1966	27.6792	26.5091	27.2339	26.843	27.2127	27.0182	29.2498	28.5695	28.3176	30.2405	27.4193	28.9637	28.8709	25.9663	29.1259	28.5029	26.7563	28.4399	27.5423	29.4528	28.6373	28.5511	24.8856	26.8573	28.902	30.6121	27.7322	27.6644	28.0477	29.6066	28.7999	27.6389	27.4481	27.2037	26.1437	27.9297	27.1845	29.9507	27.8977	28.3091	30.6781	27.4349	27.5935	29.6612	28.6535
ENSMUSG00000002660	22.8662	24.1791	23.5963	24.165	23.5728	23.6619	20.3358	22.9492	23.1259	20.81	21.8925	22.6487	23.3401	21.4673	22.2009	23.1761	22.3582	21.1225	21.4486	22.276	22.6015	24.0315	21.0632	23.997	24.9078	23.4172	21.6843	20.6769	20.6657	24.0834	21.7718	22.4498	24.2067	22.5891	22.4364	23.651	21.7543	23.3527	22.7	22.7147	22.1146	22.3483	19.8451	25.0418	22.7274	22.5283	22.3376	21.7209	23.811
ENSMUSG00000002661	8.43531	7.74831	8.73469	9.56672	8.78987	7.24739	8.43807	7.39596	8.73645	7.48696	7.77603	7.52756	8.51076	7.96447	8.76592	8.09738	7.87916	7.78546	6.67964	9.28165	8.76026	9.1126	7.53939	8.86301	9.59016	7.96289	7.37815	7.51201	8.16146	8.94851	7.73109	8.83752	8.81498	7.84804	8.08779	7.83755	9.75367	8.46721	7.33242	8.97837	9.54879	8.26579	8.21646	8.11968	9.12673	7.22805	8.31467	9.40584	8.64154
ENSMUSG00000002664	0.233593	0.0824288	0.405087	0.0676891	0.310753	0.172557	0.168761	0.217528	0.0244718	0.232514	0.319017	0.132063	0.206321	0.245061	0.0915501	0.155719	0.261669	0.309649	0.30362	0.187983	0.200234	0.0806425	0.306288	0.167227	0.239754	0.157162	0.0750321	0.226114	0.149752	0.159795	0.374085	0.10471	0.248699	0.228382	0.164219	0.0922065	0.127666	0.222172	0.210836	0.349457	0.52876	0.178582	0.218378	0.268218	0.230086	0.211038	0.236947	0.240615	0.240786
ENSMUSG00000002668	1.6092	1.31886	1.34185	1.08303	1.64255	1.33732	1.89857	1.10939	1.71303	1.44159	1.31594	1.62877	1.10898	1.32333	1.14438	1.19384	1.57002	1.68095	1.3446	1.38637	1.60188	1.31716	0.942424	1.14968	1.57172	1.28349	1.32557	1.30644	1.07322	1.32401	1.24695	1.65442	1.57509	0.913529	1.51903	1.22174	1.07239	1.35772	1.00733	0.887084	1.33745	1.25007	1.22837	1.24355	1.0993	1.37175	1.03395	1.07183	1.39121
ENSMUSG00000002679	5.99556	6.31954	6.2029	5.27975	6.14847	6.06106	5.35818	5.09016	4.4294	5.25482	5.66255	6.1189	5.57068	5.93047	5.67611	5.52802	4.97172	6.45839	4.85792	5.75697	6.00703	6.31699	5.6781	5.60209	6.52664	5.97216	6.25267	5.30112	5.99006	6.50594	5.53646	5.90564	5.88587	6.04175	4.90605	6.24699	5.1577	5.33212	6.1611	6.23647	6.28292	5.68911	5.73241	6.48599	5.95666	5.93544	5.47131	6.03724	6.01965
ENSMUSG00000002688	5.24287	4.97321	5.74717	6.20483	4.30615	4.78845	4.53546	4.06778	5.40828	5.58034	4.84507	4.88631	5.13225	5.36683	5.65322	5.55397	4.68098	4.71109	3.79525	6.17993	4.83066	5.3224	4.97129	5.45577	5.43443	4.42674	4.52693	4.59765	5.76543	5.63848	5.96042	4.54441	5.11214	5.1905	4.78288	4.70253	5.51516	4.96183	5.0835	5.29562	5.2565	5.43399	5.26836	5.8764	4.8318	5.35509	4.69585	5.1404	5.88588
ENSMUSG00000002699	1.76493	1.64858	1.46844	1.4666	1.53157	1.35889	1.09695	1.50094	1.27254	1.39509	2.9509	1.49671	1.88268	1.37234	1.41903	1.40147	1.22112	1.50401	1.66991	1.38637	1.15135	1.50533	1.53144	1.29601	1.06557	1.91214	1.32557	1.5828	1.04826	1.78057	1.17213	1.2984	1.32639	1.37029	1.12901	1.17563	1.30219	0.789944	1.3353	1.63976	1.05752	0.943933	1.44675	0.877803	1.45721	0.923291	1.74479	1.24682	1.07016
ENSMUSG00000002718	35.2985	35.1422	35.5211	34.2732	34.5158	34.5977	32.7397	33.5211	35.631	31.0406	33.5765	35.2607	38.0921	34.1615	35.9563	36.2306	35.558	33.7296	34.244	34.6358	34.14	32.9828	34.422	35.7656	34.3381	34.3661	34.1646	32.3092	32.8954	31.6166	30.1014	34.1773	32.8558	32.5548	34.0344	32.7564	34.5208	33.0295	34.9285	33.9511	33.032	33.5479	31.1734	33.1127	31.036	34.6893	34.0126	35.3266	35.6898
ENSMUSG00000002728	18.9989	23.4647	23.1659	21.8636	19.7106	21.3971	19.9349	20.7087	20.434	19.1824	20.7162	20.3156	21.5348	21.5653	22.2696	20.1915	22.7071	20.9677	19.7787	21.6885	20.9746	23.6551	20.4742	23.0982	22.9631	20.6668	20.4087	20.3754	20.7655	19.8831	20.3752	20.4394	19.1222	20.0976	21.3074	20.7004	20.5797	21.7728	20.6385	20.618	21.1193	19.2358	20.2545	20.7991	19.7874	21.2884	20.4851	21.6116	19.0221
ENSMUSG00000002731	10.0964	13.0512	13.2413	11.1461	11.9196	10.7201	10.5265	12.3991	12.8232	10.6957	10.8665	11.2473	12.6114	11.959	10.3909	11.0301	12.3566	11.6561	8.76161	10.6915	11.0379	12.177	9.37712	11.894	12.9201	11.2109	10.1293	10.753	10.6324	11.2541	9.42694	11.4343	10.7493	10.5263	10.7974	10.4885	12.0517	10.7136	9.86245	11.4246	12.2859	11.1231	11.6013	12.4843	10.6606	11.8973	10.6841	10.9152	12.0928
ENSMUSG00000002732	1.0901	1.01662	1.46844	1.2184	1.13203	1.33732	0.928188	1.04414	1.15018	1.11607	1.43558	1.4747	1.23793	2.10752	1.30459	1.40147	1.57002	1.26071	1.06267	1.19839	1.57685	1.80102	1.10735	1.19149	0.82582	1.62401	1.32557	1.08032	1.24793	0.753319	1.27189	1.27746	0.994794	1.34953	1.17006	1.31394	1.63412	0.98743	1.24159	1.93546	1.49297	1.097	1.09189	1.53616	1.0226	1.5564	1.03395	1.39994	1.07016
ENSMUSG00000002733	15.4691	16.9254	18.6593	17.1253	16.0482	17.493	17.3191	16.6844	17.0814	18.1129	19.6594	17.5423	18.5947	20.6586	19.5917	18.9977	20.0613	18.3135	19.3883	17.6234	17.1951	18.4402	18.071	19.3565	19.5799	20.3001	20.6088	20.2246	19.9918	18.6275	19.627	19.2876	20.338	18.9972	17.5304	21.4611	17.6945	20.1929	18.3193	19.0589	16.2049	18.445	18.9443	18.7508	18.5602	20.286	19.4727	18.2867	19.1826
ENSMUSG00000002741	39.3734	35.307	36.9895	34.6568	37.4901	38.6528	38.4565	37.8499	39.6444	34.2726	34.5535	38.1	36.9315	39.2342	37.1236	41.8105	36.1395	38.4186	36.7814	39.7819	37.7942	40.8589	36.2126	36.8316	34.418	38.6619	36.0154	35.8014	36.5893	38.99	39.0046	37.3815	34.9283	38.7419	37.8936	38.842	35.5422	36.5596	35.8422	38.2521	39.5948	36.1756	36.1142	36.5507	38.092	35.9556	37.2222	40.1389	37.4823
ENSMUSG00000002748	81.6538	87.3196	84.5873	89.6655	88.5646	89.7296	89.7811	87.7509	92.0142	80.0314	89.3646	87.0292	86.1392	81.3847	93.8847	86.2682	92.4275	86.6354	86.8137	87.741	84.0985	77.9006	92.8287	85.5573	74.3238	88.43	90.7388	96.3999	101.082	84.4402	92.8978	90.3647	83.3416	80.3283	84.5728	83.6082	78.54	80.6483	88.317	94.8911	90.6668	86.2551	88.6067	90.3405	89.8868	88.5304	75.3921	86.9712	93.8262
ENSMUSG00000002763	39.1398	35.6642	40.5087	37.8833	35.0929	38.6743	37.676	36.6535	36.4875	36.0862	39.8372	35.987	33.8883	32.348	32.9352	35.997	38.9015	35.3221	37.0417	35.9752	41.0481	35.2408	37.9326	35.3684	33.2992	37.5618	33.7144	35.9019	37.6875	36.5017	38.9797	38.8055	37.9127	41.2749	37.7293	35.9144	32.8356	33.9182	38.5128	34.3006	37.6353	38.6502	34.6674	38.5989	40.4439	35.9028	34.9604	37.7109	36.6797
ENSMUSG00000002767	14.1194	13.271	15.7478	13.5829	15.2491	15.2713	14.5557	12.5296	13.9	15.9505	12.8205	13.8225	13.5656	15.0712	14.1445	12.717	14.3627	13.5361	13.1207	15.1326	14.6171	14.9995	12.9819	12.6883	15.0246	14.4851	13.9059	11.8584	11.5309	13.0575	15.5121	13.3819	14.9495	14.9279	13.6918	14.73	13.9666	14.9842	14.29	14.3009	13.6234	14.6692	15.1226	13.8254	14.9044	13.9285	15.0138	14.5025	13.6445
ENSMUSG00000002768	17.5195	20.5523	19.7227	20.4195	19.7994	18.0969	17.4879	16.9454	18.6475	16.9038	17.0873	17.4102	18.0531	18.4041	18.9051	16.8436	17.6191	18.0923	14.8774	16.707	17.0199	22.8218	17.8354	20.0045	19.0738	19.5667	16.8572	17.7625	17.7705	19.495	17.3077	15.7274	17.8787	19.89	17.2225	16.4589	18.0264	17.4034	18.413	18.9245	17.0758	17.1184	17.2791	17.7267	17.5632	18.6505	16.9094	16.7336	18.2462
ENSMUSG00000002769	0.830553	0.577002	0.708903	0.789706	0.843472	0.409823	0.801617	0.456809	0.905458	0.883554	0.857358	0.990469	0.722125	0.931231	0.549301	0.570969	0.814083	0.59718	0.780738	0.563948	0.650762	0.618259	0.494772	0.627099	0.39959	0.733424	0.425182	0.628094	0.69884	0.479385	0.473841	0.83768	0.828995	0.913529	0.656876	0.530187	0.817061	0.864001	0.913624	0.510745	0.777589	0.841886	0.764322	0.92657	0.409041	0.448455	0.409271	0.80934	0.615342
ENSMUSG00000002771	30.1595	33.6584	40.534	36.5521	36.0917	38.1135	43.0553	34.5217	39.1794	39.8529	28.7713	29.8681	30.4582	35.4113	27.7855	25.6417	39.5412	32.9776	28.0849	38.231	38.2448	34.5419	40.6185	41.4513	35.8299	34.7067	34.0896	36.3792	41.6309	33.283	35.3386	38.5542	42.9143	35.5238	38.0167	30.1054	35.2102	40.9783	35.1628	36.0748	38.3818	40.3085	44.5763	42.7685	44.8411	39.9389	29.5322	36.5515	42.6191
ENSMUSG00000002778	20.115	21.5139	21.7988	21.2318	22.574	22.3461	21.053	24.7765	22.9546	20.4845	21.9922	22.8688	21.7411	19.8254	23.0477	24.2402	21.6604	21.3658	23.0318	23.1219	23.4525	24.7304	21.4637	23.4117	21.2582	23.2076	22.7347	22.8878	21.7639	23.9921	21.5224	22.5336	22.2171	22.5683	22.7649	23.6049	22.6479	20.4892	20.6385	23.0373	21.617	23.1136	23.4756	23.7007	23.7755	21.2093	21.9283	25.4395	22.2593
ENSMUSG00000002781	9.29181	11.4301	11.3171	9.88261	9.34478	9.44749	10.3155	10.0063	9.03011	10.3469	10.6472	10.0808	9.43921	9.90045	8.72015	9.16145	10.2923	8.53747	9.32548	9.89259	10.1369	11.3706	8.74098	10.6607	9.43033	10.2417	8.87879	9.44654	10.832	8.76589	10.2001	10.8061	9.11895	9.61281	9.72998	9.47422	9.44727	11.1086	9.9093	10.2149	10.9484	10.7659	9.99077	11.9966	9.84255	10.9212	9.84405	9.7777	10.0327
ENSMUSG00000002791	0.103819	0.164858	0.0759538	0.0902521	0.0887865	0.107848	0.126571	0.15227	0.171303	0.139509	0.0797542	0.0440208	0.0773706	0.0490121	0.228875	0.155719	0.116298	0.110589	0.0867486	0.117489	0.100117	0.0268808	0.117803	0.104517	0.079918	0.235743	0.0750321	0.125619	0.124793	0.114139	0.24939	0.167536	0.193432	0.0830481	0.184747	0.0922065	0.0510663	0.0740572	0.093705	0.107525	0.248828	0.102047	0.382161	0.170684	0.255651	0.263797	0.129244	0.10937	0.214032
ENSMUSG00000002797	9.55136	10.3036	9.97527	9.88261	9.256	9.36121	8.20603	8.39659	9.51955	11.0909	9.23155	9.46448	8.79445	10.0475	8.2624	10.2515	9.27473	9.66547	9.47729	8.7177	8.56002	10.7792	8.0106	10.0545	10.4959	10.006	9.32899	9.17018	9.45931	9.22245	9.25237	7.7276	8.73208	9.75815	9.25785	8.69046	9.06427	10.2199	8.24604	8.62891	9.29996	9.46484	9.6905	8.58296	9.5869	9.07463	9.54249	9.64646	8.48101
ENSMUSG00000002799	29.4587	29.0424	31.1411	31.1595	31.8966	32.1819	37.233	29.5403	36.1939	30.0408	25.1824	28.1953	28.3176	23.0357	26.4122	27.8218	32.5052	26.8952	28.0632	32.568	32.6883	29.8915	35.4351	34.1351	29.623	29.075	32.714	30.2742	35.3414	31.0459	31.1738	30.4078	36.835	33.4891	31.7353	25.8409	26.6822	28.3639	29.9622	33.8167	33.1564	33.2673	34.0669	35.0877	38.1431	31.8931	25.0302	31.433	35.9306
ENSMUSG00000002803	18.5058	20.9094	20.2037	19.0658	20.3765	19.0675	20.3358	18.2941	21.5352	19.1127	18.1042	17.8945	18.1563	17.9139	19.6375	19.2832	19.7415	20.7465	20.451	21.524	18.8971	21.2359	19.2961	19.4192	19.5	18.9642	18.5079	18.7926	20.1665	22.4398	20.8989	19.0572	19.9235	20.243	18.9263	20.078	18.7669	19.798	20.0997	18.0911	21.4303	20.639	19.2991	20.2626	19.8641	20.1541	20.4851	19.5991	19.7979
ENSMUSG00000002804	3.34817	3.26968	2.37989	2.48193	3.21851	3.21387	2.72128	3.39344	3.20581	2.83667	3.34968	3.47765	2.6306	2.96523	3.08982	3.68534	3.08188	2.76472	3.36151	2.98423	2.9034	2.84937	2.70947	3.05188	2.93033	2.98608	3.02629	1.80891	2.84528	3.17307	2.76823	2.97376	3.37125	3.23888	3.09964	3.20418	3.08951	2.88823	3.37338	2.79566	2.76822	2.98487	2.72972	2.58464	2.60764	3.19195	3.46804	3.19361	2.35435
ENSMUSG00000002808	72.1024	70.6965	76.4855	71.3669	71.2956	73.2288	63.2855	65.2802	71.2376	67.7314	68.469	64.9968	68.5245	76.5079	70.2418	77.0548	70.6217	61.1999	62.8494	68.6372	73.0105	69.6482	61.7288	71.573	73.7111	71.7184	60.3508	65.6233	66.889	72.6382	68.0586	67.3495	68.8895	67.5596	67.843	65.7663	76.2675	70.8728	67.9595	64.7034	68.1479	68.1673	65.6225	71.736	66.4948	69.1677	67.142	66.3002	66.5639
ENSMUSG00000002812	42.8254	50.2266	55.5982	51.376	50.8747	49.4591	57.1468	49.2701	53.422	57.5705	49.0289	46.486	46.9897	53.7908	47.7205	40.954	53.6132	45.4963	43.8081	52.3767	55.3148	50.9929	56.946	56.7943	54.6373	48.9036	46.72	49.6446	54.6344	48.007	54.392	51.6639	52.9175	58.0091	50.4974	52.1428	55.0495	55.7898	49.7105	56.397	56.5462	54.1103	56.8874	57.4961	55.0927	54.7643	47.0877	53.7227	56.4777
ENSMUSG00000002814	4.10086	5.00068	5.36741	3.58752	4.77228	3.9041	4.97846	4.48108	3.74419	3.46446	4.38648	3.89584	3.71379	5.12177	4.48596	3.97083	4.73912	3.89273	3.83863	4.06513	4.63042	3.57515	4.0053	4.15976	3.72951	4.24338	4.30184	3.44196	4.66726	3.40135	3.94036	4.60724	5.05687	3.90326	4.33128	4.35676	3.82997	5.06058	3.86533	4.11284	4.54112	4.71967	4.64052	4.58408	4.11598	4.37904	4.20042	4.41856	6.01965
ENSMUSG00000002820	10.7193	12.0346	13.14	12.4322	11.9418	12.6829	10.8007	11.0722	10.2537	12.7185	12.3021	11.9517	11.9666	13.3558	10.0476	10.0439	13.287	12.7841	10.3881	10.809	12.2393	11.8813	12.1337	13.0855	12.3873	12.2848	11.705	11.1801	11.9801	10.5921	12.0705	12.0207	11.4401	11.1077	10.8385	13.7618	11.6431	13.7006	11.6897	10.2687	9.95313	12.3477	12.9389	11.7528	13.1149	13.5592	11.1796	11.5057	10.2468
ENSMUSG00000002825	4.49018	5.08311	4.91168	5.21206	5.63795	5.6081	4.91518	6.00378	5.06567	5.04556	6.24077	5.81075	4.2038	5.39133	5.35568	4.72347	5.9021	5.19768	5.48685	5.33401	4.63042	5.24176	6.40848	5.60209	4.20902	5.16016	5.95254	5.92921	6.26461	4.54274	5.53646	6.82709	5.6648	5.7926	5.50134	5.09441	3.85551	4.86309	4.84923	5.59132	5.90967	5.96974	6.22376	5.92517	6.72361	5.90906	4.69585	6.14661	5.75211
ENSMUSG00000002831	7.47498	5.35787	4.96232	10.1308	7.52466	18.7009	4.85189	6.61286	6.14243	9.34707	28.0735	3.91785	4.02327	10.072	6.63738	9.31717	4.27393	5.79486	4.01212	3.00772	6.00703	5.72562	3.25136	4.18066	2.77049	3.82428	5.07717	17.1093	11.481	15.3631	14.2152	8.16738	11.0533	11.1284	3.46913	5.6707	6.89395	6.91201	10.8932	3.38705	15.3963	7.1943	10.1273	18.0437	9.17786	12.7678	3.79115	3.56547	6.12666
ENSMUSG00000002833	33.4557	33.0814	33.1159	36.4844	37.9119	38.8253	38.1612	37.8499	40.3786	38.1556	39.4185	37.2196	32.3409	36.3915	36.7345	35.8153	38.4073	37.8656	36.673	33.226	38.5702	35.8859	39.1577	36.1836	32.7398	34.3923	35.3901	41.1779	40.9321	35.0636	40.7503	43.685	42.1406	40.2991	38.7557	37.6894	31.559	38.9788	37.0603	36.9081	40.1858	40.4616	40.5636	42.7929	42.1568	39.0684	36.856	40.2482	39.4354
ENSMUSG00000002835	1.45347	1.37381	1.34185	1.19584	1.24301	1.72557	1.3079	1.74023	1.05229	1.81361	1.33588	1.93692	1.62478	1.05376	1.30459	1.92053	1.51187	1.30495	1.71329	1.22189	1.42667	1.02147	1.27227	1.52594	0.852459	1.02155	1.97584	1.30644	1.22297	1.2327	1.54622	1.82195	1.46456	1.45334	1.7243	1.4292	1.20006	0.888687	1.429	0.99461	1.46187	1.12252	1.47405	1.90191	1.25269	1.18709	1.76633	1.66243	1.15042
ENSMUSG00000002844	43.2407	47.0119	43.2177	43.5692	43.7052	42.9667	41.0512	44.615	43.5599	47.2469	42.7482	41.7758	44.9523	45.1157	41.4035	41.1098	50.2115	41.7584	41.0321	46.2203	43.9765	48.493	43.1159	45.4229	46.1127	43.7173	37.2909	40.2734	41.0569	42.9392	44.3914	44.0201	44.0196	48.5624	44.2571	47.0714	44.5809	44.2862	44.627	44.7574	45.4734	43.8291	41.1915	44.8899	45.0457	45.3468	43.4474	46.5042	42.5656
ENSMUSG00000002845	5.78792	5.77002	5.62058	6.94941	8.34594	6.816	5.99103	7.46122	6.33821	6.39414	7.61652	6.42704	7.6081	6.37158	6.86626	6.15089	5.93117	6.48051	6.50615	5.63948	7.70902	5.96754	7.09174	6.54274	5.0082	6.28649	6.60282	8.11498	7.96179	4.40577	7.6064	6.36637	6.71486	6.93451	5.97347	7.33042	6.00029	7.15886	6.81704	7.12355	5.75416	7.37288	8.38024	6.68106	7.74622	7.5446	5.57901	7.26218	6.01965
ENSMUSG00000002846	9.57732	11.2653	11.1905	10.4692	10.9429	10.1809	10.9062	9.94104	9.56849	11.463	12.2024	10.1688	10.7287	10.072	10.0476	9.31717	10.6994	10.2627	9.26042	11.3965	9.7364	10.7523	10.8143	11.4759	9.16393	10.9752	9.6041	9.42142	9.60906	9.9986	9.75115	10.0522	10.1966	9.8412	9.68893	10.9956	10.5197	12.1948	9.93273	10.8601	9.92203	10.7659	9.39024	11.4846	10.2772	10.6838	9.43478	10.1058	10.6481
ENSMUSG00000002847	0.493141	0.686907	0.810174	0.451261	0.621506	0.53924	0.337523	0.304539	0.66074	0.48828	1.15644	0.704333	0.773706	0.514627	0.595076	0.519063	0.610562	0.508709	0.628928	0.610944	0.600703	0.591378	0.871742	0.585293	0.452869	0.681036	0.575246	0.251238	0.399337	0.958769	0.623475	0.376956	0.690829	0.352954	0.615822	0.691549	0.48513	0.394972	0.515377	0.456983	0.466553	0.714328	0.545944	0.560818	0.792517	0.606734	0.495434	0.371859	0.321048
ENSMUSG00000002870	3.11457	2.63772	2.75966	2.0758	3.06314	3.08446	2.70018	3.43695	2.59402	2.58091	3.3098	3.74177	2.3727	3.25931	2.70073	2.67317	2.67484	2.38872	3.01451	2.58476	2.67814	2.60744	2.26182	2.90556	2.77049	2.75034	2.77619	2.98973	1.94677	2.2143	2.64353	2.17797	2.23829	2.71982	3.24333	3.29638	2.78311	2.91292	2.38948	2.60749	2.6438	2.37259	1.9108	2.38957	2.81216	2.3478	3.38187	2.75613	2.30084
ENSMUSG00000002871	16.2996	17.997	19.1151	17.2607	18.623	18.1185	17.4246	16.4669	17.2037	17.3456	16.1103	16.794	15.5257	16.8112	17.3259	14.3261	18.8693	16.1017	14.3352	18.4693	18.6969	19.2736	15.9976	19.1474	17.3955	17.1307	16.8322	17.3103	19.7672	15.6827	18.804	18.9944	19.6196	19.0388	19.0905	18.303	16.8774	18.9586	17.2183	17.6342	20.0929	18.8532	19.8451	21.4818	19.3016	18.8351	17.1032	19.796	20.6273
ENSMUSG00000002881	14.6385	17.942	20.5835	16.9223	20.0436	17.5792	17.4879	16.7497	17.4974	19.9962	19.1011	17.7184	17.46	25.1432	19.2026	17.3626	19.3926	19.3531	17.3714	16.8245	20.2988	19.5424	18.0474	18.0605	20.0861	19.5405	20.0836	21.9582	18.1449	15.6371	19.0534	18.2614	17.9339	19.3294	18.4952	23.0977	20.9117	22.4887	19.069	16.3439	16.0494	18.5725	19.5175	16.9465	19.0971	18.4658	20.2912	19.3148	18.3265
ENSMUSG00000002885	3.45199	3.98406	3.89896	3.81315	4.46152	3.6237	4.45108	4.50283	4.72307	4.95255	4.80519	3.91785	4.69381	3.99449	4.23419	4.12655	5.08802	4.24661	4.33743	5.02854	4.45522	4.00524	6.03151	5.51848	3.59631	4.74106	4.4519	4.07005	4.79205	3.56114	4.33939	4.54441	5.13977	5.54346	4.59814	3.89572	4.21297	5.43086	3.8419	5.02681	5.16319	5.10234	5.24106	4.58408	5.21528	4.74835	4.80355	4.6373	4.52142
ENSMUSG00000002897	4.38636	4.61602	5.19018	5.14437	4.88326	4.46491	4.42999	5.00315	4.33152	5.92911	7.97542	5.04039	3.61063	6.15102	5.17258	5.94327	4.85542	4.73321	4.14225	4.44109	5.3813	3.97836	6.00795	5.18402	4.52869	5.63165	4.60197	4.84889	5.09155	4.77102	4.88805	5.29832	5.13977	4.46383	4.39286	5.09441	4.74917	5.33212	4.16987	4.78488	4.19898	5.58706	4.72242	4.68162	4.95962	4.06248	4.39428	4.96541	4.57493
ENSMUSG00000002900	13.4186	12.0071	9.77273	9.74723	9.34478	14.0418	10.5476	14.7702	13.3616	12.0675	18.0244	19.6113	12.1214	8.84669	17.1199	20.6068	12.9962	13.9784	19.7787	10.1981	10.4873	10.6717	10.8143	9.00933	8.31148	16.8164	15.6317	12.8634	13.7272	9.81597	16.6094	15.3086	10.9427	14.6372	14.4102	12.8628	7.58335	8.93624	14.0089	12.016	12.6591	14.0825	9.88159	10.2654	12.9104	10.1826	15.2077	12.5338	10.4608
ENSMUSG00000002908	7.76048	8.65503	8.65874	8.57395	8.87865	8.67099	8.10055	8.26607	6.7787	10.2306	9.49075	9.48649	6.00911	10.17	8.55994	8.17524	10.3214	7.69699	8.97848	9.30515	8.86037	7.7148	9.16507	7.42068	7.75205	10.3203	8.00342	7.83862	7.06328	7.30491	9.67634	10.115	7.70965	9.09376	8.12885	9.52032	8.57914	10.4174	8.73799	7.6343	9.26886	9.51587	9.52672	7.58324	8.94778	8.25686	9.41324	8.72775	6.50122
ENSMUSG00000002910	11.0827	12.8039	12.7602	14.4629	16.137	23.554	18.6692	18.5552	20.4585	24.1582	17.9846	9.42046	9.69711	20.0215	17.6921	18.3229	10.8447	15.3055	8.65318	12.5009	19.7481	16.8812	12.5107	8.69578	6.31352	8.17244	7.82835	15.4009	13.4277	19.7233	18.9536	20.5232	15.9996	14.3258	16.6067	23.2821	18.5626	16.8604	17.1246	8.25257	19.8752	15.6132	20.9097	26.7486	11.1975	8.88997	14.6476	11.5932	13.4305
ENSMUSG00000002930	1.19392	2.61025	1.44312	3.04601	1.06544	2.17853	1.51885	1.43569	2.64296	0.395274	0.578218	0.902427	1.8311	0.8087	1.35036	0.674781	1.77354	1.34918	0.238559	1.80933	1.17638	1.88166	3.01576	1.48414	2.26434	0.366712	0.525224	0.954704	2.94511	2.99045	2.11982	0.670144	2.32119	1.49487	0.882678	1.4753	1.04686	0.518401	1.3353	3.87091	3.29698	1.63275	0.49135	2.38957	1.17599	1.60916	0.516974	1.00621	3.04995
ENSMUSG00000002944	2.54357	2.36296	1.31653	1.75992	2.04209	1.81185	3.31194	2.21879	2.61849	1.23233	1.9141	2.24506	3.24956	1.56839	3.31869	3.29605	2.32595	2.3666	2.34221	1.80933	2.37778	3.41386	2.09689	1.71407	3.25	2.14788	3.40145	2.33651	2.84528	2.48823	3.66603	1.57065	1.93432	1.61944	2.13485	1.68277	2.04265	0.962744	2.06151	1.74729	1.99063	1.5307	2.04729	1.87752	1.84069	1.6883	1.80941	2.38427	2.3276
ENSMUSG00000002948	52.3508	53.5787	57.5983	55.3922	57.1785	55.9947	55.9866	54.3385	55.0861	56.4777	52.1393	50.1838	53.4373	57.7853	51.4512	47.4942	58.2941	52.9057	51.8974	49.6509	57.0918	56.0465	51.4328	57.6304	57.1148	54.7972	52.3224	52.3831	56.057	51.9562	55.3397	55.2031	57.477	56.9502	58.4825	60.1878	51.3727	57.2215	49.3357	53.3863	52.7516	54.3399	56.5871	56.9353	62.6344	58.3783	54.3685	59.7162	54.6584
ENSMUSG00000002949	20.4524	22.4481	20.5582	20.3744	23.1733	19.6068	22.7828	21.3395	23.2483	22.3214	22.6901	22.2305	21.3801	21.4918	20.4157	18.9977	24.219	21.9408	21.5137	21.9	20.6992	19.0854	21.2752	22.8264	16.6762	21.2955	20.5588	20.7271	23.5609	16.0708	21.9962	24.2718	23.6264	21.7794	24.0581	21.6685	16.3923	21.7235	19.8655	22.876	23.1721	22.1952	23.3664	23.7982	25.0793	21.9216	20.2051	24.3458	24.5602
ENSMUSG00000002957	118.587	100.646	98.4615	95.5996	98.6862	109.207	111.636	108.982	108.851	97.9582	119.871	122.972	101.252	100.156	103.955	128.65	102.952	93.0716	114.703	106.751	105.223	105.884	109.745	95.6745	99.791	109.752	101.518	101.751	108.146	107.154	104.046	119.348	111.334	103.291	101.57	94.2811	101.903	96.2744	103.802	108.197	112.066	112.609	100.153	108.872	106.427	99.0823	109.103	104.952	110.226
ENSMUSG00000002963	8.02003	10.0014	8.4562	8.30319	12.1416	9.98673	10.2101	11.529	10.1558	10.7189	10.0889	10.1248	8.33023	10.6356	9.22368	10.3813	10.6703	10.6165	10.258	9.65761	10.8877	8.30618	10.1782	10.159	10.4426	11.0276	10.1293	10.15	10.7072	7.67016	11.7213	11.2668	10.5835	11.7721	12.1112	11.2492	8.63021	10.294	11.4789	10.3224	11.104	11.8374	12.2564	11.9235	12.1178	10.3409	11.5888	11.5495	12.3336
ENSMUSG00000002968	27.3304	25.6903	24.7356	23.7589	28.3451	26.4228	28.7738	29.0183	29.5375	26.8321	29.5888	28.8777	24.6554	23.9424	25.6798	26.6279	30.2955	27.6915	29.5162	28.9258	28.4583	26.8002	29.9691	27.4461	22.2971	30.2275	28.6372	28.1386	30.6491	25.727	30.8745	32.1041	29.3741	29.1706	28.7794	27.8233	23.4905	27.2037	27.4556	29.3544	29.5173	30.0528	30.8185	31.1132	33.6436	29.2551	27.1196	29.355	28.1719
ENSMUSG00000002980	12.2766	13.6832	14.887	14.1019	14.3834	13.4594	16.8972	13.117	15.1725	15.625	15.0137	16.5959	13.6172	15.3408	13.2061	13.6254	13.3742	11.9436	12.1882	15.7201	17.6457	18.5478	15.5029	16.9944	17.2889	13.7779	12.9555	13.9186	14.6507	15.0207	15.6866	14.094	15.6127	17.4401	16.3603	14.0615	17.3881	13.75	14.8522	16.7471	16.9514	14.7203	13.8124	17.5317	16.7196	15.8806	13.1398	15.3556	20.1993
ENSMUSG00000002981	91.6723	91.9082	94.6385	92.8469	94.8018	91.8219	97.7129	90.7963	99.5025	90.7038	90.9796	86.7871	87.7382	96.2108	88.8723	91.5886	90.6539	91.8994	89.3294	97.4456	98.6405	96.5559	92.3575	98.2456	101.283	93.6687	87.2123	90.6968	88.2037	102.634	93.1223	89.3804	95.2792	91.7681	91.6137	91.0308	97.7665	96.4472	92.9554	90.617	99.9357	91.4085	91.8005	91.4866	90.756	89.0316	93.9816	92.3741	95.1639
ENSMUSG00000002983	2.62143	2.33548	2.35457	2.84294	3.10753	2.89033	2.99552	3.69798	1.93328	3.27845	4.86501	3.65373	2.81113	3.87196	2.15143	3.58153	3.25633	2.72049	3.18801	2.30279	3.37896	2.33863	3.27492	2.88466	2.39754	3.30041	3.00128	2.86411	2.4709	2.80782	2.59366	3.47637	2.68042	2.55373	3.81809	2.67399	3.06398	2.71543	2.81115	2.68813	3.11035	3.54613	3.43945	3.07231	3.37459	2.92815	4.07117	3.65297	3.07671
ENSMUSG00000002984	29.0434	30.3063	31.1917	29.8509	30.0099	28.8601	29.259	28.3657	28.265	27.8552	26.0597	25.268	28.0597	28.5006	27.0988	27.7698	30.4409	26.851	27.6077	29.1608	31.5619	29.3807	26.6942	29.1601	30.4488	29.1274	27.7369	26.2041	27.4045	27.6445	29.6525	27.8947	29.1806	31.1638	28.451	29.2295	27.729	30.3141	28.0881	30.0265	29.7972	29.0834	29.8358	30.333	31.9308	29.9146	28.6059	29.7487	29.3759
ENSMUSG00000002985	1000.38	954.114	1003.4	1013.31	1016.58	995.999	924.665	914.837	991.306	948.565	1085.16	1013.54	1004.01	1052.07	956.058	967.351	936.021	1234.86	845.409	996.92	1029.56	1098.43	910.452	1132.69	1097.78	959.79	910.414	888.578	962.528	1100.05	983.57	949.636	970.67	947.89	971.52	1073.15	1157.8	946.772	955.229	1032.65	1046.17	972.073	930.316	995.648	982.875	967.74	954.119	965.149	1019.97
ENSMUSG00000002992	0	0	0.0253179	0	0	0	0.0210952	0.0435056	0.0244718	0.0465028	0.13957	0.0220104	0	0	0.0228875	0	0	0.0663534	0	0	0	0	0	0.0209033	0.079918	0	0.100043	0.0251238	0.0249586	0	0	0.020942	0.0552663	0	0	0.0230516	0	0	0	0.0268813	0.0311035	0	0	0	0	0.0791392	0	0	0
ENSMUSG00000002996	21.5425	19.3158	21.6468	20.7354	21.7749	20.8794	21.0952	20.8174	19.0146	20.2287	22.8695	22.5827	20.6837	26.148	22.9333	22.0083	19.916	21.4764	20.7763	19.1037	20.8494	21.1821	20.5213	20.4852	18.4611	22.579	21.8844	22.1089	20.8903	17.1665	18.9536	19.9996	20.1722	19.8693	19.85	20.7926	21.3713	20.8101	19.1392	21.6932	19.7196	18.3429	21.4829	19.6043	22.3439	20.9719	20.7867	20.671	20.5738
ENSMUSG00000002997	32.703	29.482	28.9131	30.2796	30.2984	31.5132	31.3052	33.4123	31.6666	23.0887	24.8036	29.604	31.6188	25.7559	31.539	30.6247	26.1669	31.2082	32.509	29.1608	29.7348	31.6119	28.7439	30.6234	32.2336	27.7129	29.3375	30.5756	29.0768	38.3279	29.2535	24.8791	29.153	27.4059	31.4274	24.6191	28.878	26.315	29.5639	30.6716	28.2731	26.4556	27.8977	31.6009	27.7892	27.8042	28.6059	30.3393	31.3022
ENSMUSG00000003031	30.5747	32.8342	33.0399	32.6938	30.032	30.5641	29.3856	27.1258	28.6565	29.9478	33.0581	31.607	30.484	35.6073	30.738	28.3668	32.6505	31.0534	30.3186	30.4297	28.4333	31.2893	30.9822	33.8216	30.6619	34.4709	30.2629	27.9376	31.972	29.1968	33.2686	29.1303	30.1202	30.8108	29.58	35.269	32.325	32.2149	28.8846	32.7684	29.7972	30.5885	29.2353	27.8702	32.2376	33.1066	29.8553	29.53	32.0245
ENSMUSG00000003032	5.13905	4.7534	8.50683	6.97198	6.79217	7.18268	4.66203	3.28468	4.50282	4.8828	5.7423	6.58112	7.06651	6.59213	3.93666	4.87919	9.91436	5.46309	5.53022	9.07017	5.55651	5.7525	6.24356	14.1306	11.8811	11.6038	9.00385	5.20062	7.13816	8.1952	11.5717	4.12557	3.73048	4.13164	8.64203	3.31943	8.09401	5.82583	5.10692	5.91389	5.19429	6.27588	5.67782	5.63257	5.01075	5.75078	6.97915	5.68725	5.16352
ENSMUSG00000003033	30.5228	32.9441	33.1918	29.0612	34.3604	31.9877	32.571	33.6734	33.0615	30.7384	32.9185	34.0721	29.2719	33.3773	31.9968	30.469	33.0576	31.6284	32.9645	31.5341	31.2366	33.8967	30.346	34.3441	31.248	33.7375	30.463	28.7416	31.0235	26.5031	31.7474	34.6799	33.4638	32.9908	34.7118	31.4424	30.1291	31.1287	31.3912	33.1716	31.3213	34.0326	33.5483	35.5022	33.4647	30.706	30.0276	35.8734	35.2082
ENSMUSG00000003037	19.518	18.4366	19.9759	18.8627	19.2667	21.1167	18.7114	18.0548	17.424	18.4849	18.9815	18.5548	20.2711	20.242	18.7449	19.6984	18.9274	17.4509	18.022	19.2682	19.4227	20.9402	19.5082	20.3807	19.6865	18.3094	16.9823	18.9433	19.9419	18.7873	17.158	17.2143	19.9511	18.4367	19.2957	19.2481	19.7882	18.6871	18.9987	21.6664	20.2795	19.6185	19.1899	19.0434	18.6625	18.756	17.8787	17.8492	20.7343
ENSMUSG00000003038	26.0067	29.3996	27.9004	26.6695	28.5893	27.7817	27.8667	28.5179	28.7789	26.3439	26.3388	26.6986	28.5497	28.6721	32.1799	27.5103	29.8594	29.3061	28.2367	33.0145	26.456	29.6227	28.5554	29.7872	29.5697	26.9009	27.1866	26.1036	26.7556	31.5024	29.6525	26.5335	30.3136	29.752	27.4862	32.2492	29.3121	25.7472	26.9168	32.7684	34.1828	25.4097	29.0715	27.0412	30.2435	28.2527	30.5876	32.1986	29.6434
ENSMUSG00000003039	35.2985	38.192	40.9644	39.1017	39.4212	39.5371	39.3003	37.9152	39.6444	38.0393	36.029	36.7794	39.459	39.6753	45.7293	40.435	40.6751	35.9193	33.4199	45.1629	36.8682	40.0255	36.2126	40.5733	41.8238	41.2813	36.9408	38.4896	39.4845	42.3228	37.3836	38.1773	41.8366	39.8216	38.1399	33.8628	42.6659	37.6458	38.3253	38.5747	36.951	40.1809	40.8093	42.9392	37.8874	38.9101	39.4624	41.1013	41.6559
ENSMUSG00000003051	0.0519096	0	0.0759538	0.022563	0.0443933	0.129418	0.0843807	0.0870113	0.0734155	0.116257	0.0996927	0.0660313	0.0515804	0.196049	0.0915501	0.0259531	0.145372	0.0884711	0	0.0939914	0	0.0806425	0.0471212	0.0418066	0.0532787	0.0261937	0.0500214	0	0.0249586	0	0	0	0.0276332	0.041524	0.0410548	0	0.127666	0.0246857	0.0234262	0.188169	0	0.229605	0.0545944	0	0.0766952	0	0.107703	0.0437481	0.0802619
ENSMUSG00000003053	0	0	0	0	0	0	0	0	0	0	0	0	0	0	0	0	0	0	0	0	0	0	0	0	0	0	0	0	0	0	0	0	0	0	0	0	0	0	0	0	0	0	0	0	0	0	0	0	0
ENSMUSG00000003062	18.9989	19.7829	20.862	18.0955	22.13	19.4989	19.9349	20.2736	18.9412	18.6709	19.1609	18.4888	19.8069	20.095	20.5759	20.3213	17.7063	19.7512	17.6317	20.5136	19.5979	21.881	19.3432	20.7152	20.4324	19.069	18.5329	20.6015	18.3196	22.2343	20.0011	18.9106	20.3104	21.0942	20.7121	19.0867	20.2733	18.6871	19.7952	20.2954	20.435	19.9246	19.0534	21.3843	19.455	20.0222	19.7096	22.574	19.7712
ENSMUSG00000003068	39.01	37.3128	39.496	39.4627	37.9562	40.3136	37.7604	36.5447	35.5821	38.9694	42.5688	36.6253	36.5963	39.6998	33.782	38.5663	40.4134	37.2906	36.6296	41.1447	41.0481	39.8105	38.9457	38.7757	39.6127	40.1288	37.1659	37.0576	38.0369	35.7941	40.1019	39.7898	38.7141	42.0846	38.7557	42.5763	38.8104	39.744	34.0852	38.7629	40.2169	38.038	37.0969	36.4532	40.1116	40.6775	38.1053	39.8983	36.8937
ENSMUSG00000003070	3.58176	3.40706	3.9496	3.83571	4.01759	4.16294	3.71275	4.17654	3.76866	4.13875	3.26992	3.82981	3.76537	3.6269	3.89088	3.73725	4.91357	4.73321	4.59768	4.01813	4.60539	4.03212	4.33515	4.3897	4.02254	4.87203	5.55237	3.54245	3.51916	2.55672	3.9653	3.37166	3.45415	4.27698	3.81809	4.56422	3.08951	4.09783	4.33386	4.13973	4.01236	4.49006	4.44944	4.21833	3.78363	4.00972	4.04963	5.31539	3.47802
ENSMUSG00000003072	76.5147	83.1432	84.486	84.0022	80.0855	80.1096	76.4278	80.9857	78.3589	82.7518	82.7848	80.8663	83.1476	86.874	82.1662	86.917	88.0372	82.7648	89.98	86.2841	83.4978	87.6584	77.0196	81.1676	88.2561	92.6471	77.208	79.366	79.0439	80.3997	86.5882	83.2235	80.2191	88.031	83.6286	91.999	79.7911	87.3381	83.3506	82.8214	81.2424	85.8724	83.0654	81.2943	87.4326	79.2183	87.6702	82.5527	73.841
ENSMUSG00000003099	49.7813	52.0401	48.9902	51.5114	52.8502	50.9043	50.4386	49.2266	50.9993	48.0607	51.3218	51.9666	48.0471	51.0952	46.8737	52.0879	48.6705	50.1853	53.6106	49.9094	51.3101	52.3638	49.3594	50.1052	51.5205	52.2564	48.3707	48.8658	47.596	47.0254	52.2472	52.0409	52.1991	49.5589	51.3801	52.1428	46.8023	50.7045	49.1483	53.3595	50.0145	50.5642	49.9812	49.1082	55.0672	49.0399	54.9716	49.7635	48.8528
ENSMUSG00000003119	17.7012	17.3925	17.0896	16.2679	15.8928	16.0909	18.184	17.3805	15.4662	16.4388	17.2269	17.6083	17.5889	17.6199	19.3857	19.932	17.0085	17.5836	17.3931	17.5764	15.9186	14.5425	18.2595	15.134	14.7848	15.5329	18.2828	17.3605	16.3978	16.5045	16.3101	17.0049	16.7181	14.6787	16.2577	16.989	15.1922	15.8976	16.984	18.9513	17.9156	15.3581	17.0607	17.3122	16.0037	17.437	16.6078	15.8149	15.9454
ENSMUSG00000003123	5.99556	6.31954	6.96244	5.50538	7.30269	6.83757	6.51841	6.69987	6.48504	8.34726	6.77911	6.64715	5.33857	7.35182	5.67611	6.85163	6.36729	6.54686	5.87722	5.4985	7.10832	6.77397	6.3378	5.87383	6.23361	6.28649	7.55323	7.41152	7.36278	4.4286	7.05774	7.39252	7.07409	6.95528	6.50718	6.82328	6.56202	6.34424	6.65305	6.98915	6.43843	7.09226	8.59862	8.11968	7.43944	7.88754	7.30226	6.29973	6.42096
ENSMUSG00000003131	121.391	125.649	140.97	128.09	125.722	125.6	129.018	124.1	128.918	129.789	119.093	119.01	129.364	141.057	130.985	126.236	125.543	119.414	117.631	124.774	127.925	129.189	127.981	134.346	133.33	124.053	117.85	120.67	118.329	127.265	118.336	120.333	125.537	121.167	124.355	116.987	137.675	129.378	121.207	125.858	125.627	118.808	125.949	122.722	119.44	124.908	125.646	124.66	127.67
ENSMUSG00000003134	11.1086	10.6883	11.545	10.5595	11.2981	12.4241	10.3999	9.61475	11.0857	11.6722	11.046	10.7411	10.6771	11.3218	12.2906	9.5248	11.3099	11.457	11.2123	10.997	10.6124	9.19324	11.1442	12.1866	8.63115	10.6346	11.0297	10.4766	11.481	14.4729	10.8485	10.9527	11.2191	11.253	11.1874	11.0878	9.65153	11.158	10.2373	11.0751	11.3217	11.0211	11.5467	12.5575	12.0156	11.9764	9.67173	12.4026	12.2533
ENSMUSG00000003135	14.7423	13.9305	13.3679	13.5604	14.0949	15.4223	14.7244	14.0523	13.9734	11.4164	14.276	13.8666	13.9009	13.0127	14.2818	15.8833	14.5953	14.7968	13.8581	12.3364	14.0665	14.2737	12.0866	13.4826	14.0389	15.1662	13.5058	13.8683	15.0251	13.5141	14.8387	13.6961	13.9824	13.8483	14.8002	13.2316	12.1538	11.9232	14.1963	14.4084	13.81	14.0059	13.3756	13.6303	15.0323	13.5328	13.6567	12.8619	13.2165
ENSMUSG00000003153	85.7806	70.4492	68.4597	67.3958	75.0912	74.1132	74.1496	85.3798	72.7548	68.6614	89.0057	89.3183	70.6651	75.3071	78.6187	92.9122	73.0058	74.1609	91.6933	63.2327	71.9843	68.7074	69.975	66.4725	67.5307	81.5148	77.0579	81.0242	73.0538	77.1581	75.7398	80.878	74.5543	67.6011	73.8781	67.3107	68.9651	66.7256	70.2085	75.8323	70.2007	74.4432	74.6305	73.6867	76.2862	68.772	82.8451	74.2186	71.3796
ENSMUSG00000003154	18.5836	18.1069	18.3049	17.712	17.6907	17.3851	19.6607	17.6415	18.2805	16.555	18.6425	18.3127	16.6862	17.8649	15.5177	18.1153	19.3635	18.4241	18.7377	16.6365	18.7219	17.1231	17.9296	17.5379	16.543	19.069	18.833	19.7724	18.8188	18.1253	19.7517	17.5075	19.0116	18.1252	18.5362	17.7497	16.0859	17.1319	16.9138	17.4729	16.4227	18.3429	19.5448	17.361	19.8896	16.5665	16.5432	20.2116	19.1559
ENSMUSG00000003161	30.8602	32.5869	33.4703	31.2724	33.2728	31.9877	31.2209	30.3017	29.1704	32.087	28.7913	29.4059	30.4582	33.0587	32.7292	28.3149	29.3361	31.5178	27.8029	34.0014	30.786	34.1118	31.6183	32.1702	34.498	34.6805	27.9369	29.7466	29.6758	32.8493	29.8271	31.057	31.9163	32.6379	31.7969	30.7739	37.7891	33.7701	31.1803	31.6393	31.9433	31.3284	31.0915	31.2839	29.1953	30.2048	30.4153	30.8862	29.7772
ENSMUSG00000003166	44.6682	41.3518	44.4583	43.3661	43.0615	42.8804	42.106	42.6138	46.5944	38.5974	39.4384	39.8169	45.2102	40.4595	43.9212	39.9678	45.5014	42.245	39.4272	42.0141	44.1016	47.9554	42.5976	44.6495	48.8299	39.212	41.6178	41.605	44.3764	47.6874	44.9401	40.2505	44.7381	40.5067	42.4712	40.0176	40.1892	39.3738	44.8144	44.408	45.2557	40.5126	41.1915	44.451	44.1509	43.2891	37.2868	41.6701	47.7291
ENSMUSG00000003178	18.7653	18.3816	20.7354	18.7048	19.0225	17.7302	19.6607	17.9461	18.1581	19.4847	17.3864	17.1901	16.351	18.11	18.3329	17.9336	20.8463	18.402	16.5907	18.1168	17.946	15.107	20.7804	18.6458	13.6127	17.2878	17.2824	18.667	22.0384	17.5318	17.8563	18.8687	18.1826	15.9868	17.5714	15.6059	18.8179	19.008	19.6078	17.9299	19.0665	18.8021	19.1626	17.5561	18.5602	20.4179	15.5739	17.3242	19.7444
ENSMUSG00000003184	7.18948	9.89146	8.96255	10.3113	10.1439	9.36121	8.88107	9.54949	8.78539	9.83535	12.2622	8.82618	8.97498	10.9787	8.83459	7.88975	9.12936	8.93559	8.17606	10.1041	9.01055	9.62334	9.70697	10.3053	7.85861	10.5299	9.15391	11.3559	11.2813	7.4647	11.3971	10.2616	9.28475	9.32215	9.03205	9.38201	9.75367	11.627	7.89465	10.8332	9.39327	10.7915	11.4648	11.0945	9.6636	10.9212	8.09926	11.2214	11.0494
ENSMUSG00000003190	0.441231	0.384668	0.405087	0.383571	0.554916	0.409823	0.675046	0.413304	0.538381	0.65104	0.518402	0.52825	0.309482	0.514627	0.457751	0.207625	0.494264	0.552945	0.433743	0.375966	0.475557	0.564497	0.541894	0.459873	0.346311	0.314324	0.625267	0.276362	0.648923	0.114139	0.523719	0.649202	0.442131	0.436002	0.513185	0.368826	0.255332	0.567772	0.37482	0.456983	0.404346	0.408187	0.382161	0.609585	0.536867	0.395696	0.581596	0.503103	0.26754
ENSMUSG00000003198	2.20616	2.0882	2.45584	1.73735	1.88671	1.83342	1.85638	1.936	2.08011	1.86011	1.9141	2.35512	2.089	1.6174	1.92255	1.89458	2.2678	2.32237	2.06028	2.1383	1.95229	2.0967	1.93197	2.36207	1.83811	2.69795	2.02587	1.90941	1.99669	2.05451	2.21957	2.11514	1.96196	2.18001	2.01168	1.86718	1.81285	2.12297	2.01466	1.96234	2.02173	1.86235	2.12918	1.95067	1.81512	1.47726	2.04636	1.92492	2.00655
ENSMUSG00000003199	33.1962	35.9115	38.8884	36.0332	34.2716	35.4389	35.7563	31.1935	34.5053	36.993	33.2974	31.5189	33.2693	39.1852	31.2644	32.7009	36.1104	33.5969	32.1404	36.7036	36.2675	36.3429	32.4901	37.8559	38.0943	36.2521	32.689	33.0629	36.4895	27.713	34.2413	35.4967	38.2167	33.9667	33.6033	36.8365	36.155	36.5349	32.3751	34.3275	34.7427	39.5942	36.2507	39.111	37.0182	37.8285	33.1079	35.1297	38.1244
ENSMUSG00000003200	15.521	15.5791	15.2414	14.3952	17.0248	17.2341	17.7832	16.6844	16.8366	16.9968	18.0045	16.3758	15.2678	15.4143	15.5177	16.6619	18.5204	16.3893	17.4148	15.8375	17.3453	16.1016	16.9165	16.2837	14.6516	17.2617	15.6817	16.1043	17.1216	15.774	18.8788	18.8687	16.0549	19.0803	15.5392	16.2514	14.7837	15.9223	15.9064	17.4729	18.1956	18.1899	19.0534	18.6533	19.5828	17.2787	17.534	16.7336	16.4805
ENSMUSG00000003206	0.103819	0.0824288	0.101272	0	0.0443933	0.237266	0.105476	0.195775	0.0489437	0.16276	0.0598156	0.110052	0.309482	0.171542	0.0228875	0.0778594	0.0581488	0.0884711	0.0216872	0.0469957	0.0500586	0.215047	0.0942424	0.209033	0.106557	0.0523874	0.275118	0.0251238	0.0249586	0.136967	0.049878	0.041884	0.0552663	0.0622861	0.0205274	0	0.178732	0.222172	0	0.134407	0.0622071	0.0255117	0.109189	0.0243834	0.10226	0.0527595	0.129244	0.0437481	0.160524
ENSMUSG00000003208	3.21839	2.63772	3.19006	3.04601	2.59701	3.14916	3.71275	2.82787	2.66743	2.88318	3.44937	3.14749	3.4043	2.62215	2.54052	3.14033	2.99466	2.89743	2.92777	2.39678	3.20375	2.76873	3.01576	3.21911	3.1168	3.22183	2.8012	2.73849	3.01999	2.83065	2.9428	3.24601	3.34361	3.61259	2.83278	2.83535	2.78311	2.9376	2.81115	3.19888	3.01704	3.18896	3.02999	2.73094	3.09337	3.13919	3.14493	3.08424	2.75566
ENSMUSG00000003226	62.577	53.6887	56.3071	61.394	40.0427	50.3651	58.2016	60.6034	58.1206	48.2234	49.5672	51.4604	59.7816	57.5893	66.8087	67.0888	39.8319	44.6779	47.2997	47.8416	57.242	56.4229	57.2522	54.7458	56.7684	61.791	63.8023	62.8346	47.8955	61.1786	52.4467	49.9676	53.2491	48.5831	51.1337	51.0132	62.786	51.2476	61.0957	58.6282	59.7499	50.9724	44.4125	45.2556	46.6818	56.6373	56.6949	45.7168	55.7821
ENSMUSG00000003227	0.181684	0.0274763	0.0253179	0.0676891	0.0221966	0.0431392	0.126571	0.0435056	0.0489437	0.16276	0.378832	0.220104	0.0257902	0.0735182	0.228875	0.0778594	0.0290744	0.110589	0.281933	0.117489	0.0250293	0.161285	0.188485	0.0418066	0.106557	0.0523874	0.175075	0.125619	0.0748758	0.114139	0.099756	0.10471	0.0552663	0.020762	0.164219	0	0	0	0.093705	0.188169	0.155518	0.102047	0.0272972	0.243834	0.255651	0.0791392	0.107703	0.0437481	0.240786
ENSMUSG00000003228	7.24139	8.05055	8.53215	8.98009	7.56905	8.52	8.10055	7.67875	7.92888	7.71947	7.49689	6.95529	7.58231	7.2783	8.6286	8.6943	10.0888	8.69229	7.28688	8.13025	7.53382	6.53204	8.59962	8.61217	8.47131	8.85347	11.0047	8.69283	7.88691	7.28208	8.67877	7.28781	6.57669	8.57471	7.84146	10.7651	9.19194	7.57852	8.76142	7.06979	5.59864	8.34233	7.50673	7.24187	7.59283	8.94273	7.88386	7.87466	7.51787
ENSMUSG00000003233	23.4891	24.7836	29.0144	24.6388	27.546	27.4797	26.9807	25.7118	23.077	29.6921	27.6946	28.0413	23.0048	28.1575	23.7344	23.6952	28.7255	26.2538	26.827	25.7536	27.0316	22.8218	29.2623	25.9201	22.3504	29.2322	28.6873	27.5105	27.8538	21.4353	27.1336	31.0779	28.1306	26.0148	27.2604	26.0944	22.5458	29.0057	22.7469	28.0104	27.5266	29.1599	30.491	26.8705	29.8089	26.4853	24.5132	25.8989	25.5768
ENSMUSG00000003234	37.2192	39.0438	42.6101	39.2597	38.9773	39.7528	39.1527	38.0022	40.9169	41.6898	36.986	38.3642	38.5047	44.7236	38.5426	35.6077	43.2918	37.7108	34.591	39.3589	39.2209	38.6277	40.2179	40.1344	40.0389	40.7836	36.9908	39.6704	38.561	36.068	39.1542	40.3971	41.5879	38.9495	40.0489	39.5796	41.5935	41.867	37.7397	40.8596	38.1018	38.9819	39.9904	41.0617	42.8726	38.9101	37.3514	41.3638	41.87
ENSMUSG00000003235	22.8921	24.7287	24.9382	23.2399	25.2376	24.9345	24.8923	22.0791	24.8879	22.9492	24.2652	24.8718	25.7128	26.5891	25.0618	25.3043	25.4982	22.4496	24.0511	24.4613	24.6789	26.0744	24.1025	23.349	23.9221	23.7053	23.2099	22.0587	22.1632	25.2019	23.6422	23.3713	24.0685	24.7899	24.017	22.4292	22.7756	23.2787	24.5741	24.3276	25.4738	25.2311	23.3664	23.3837	25.923	23.9	23.9747	24.8927	21.9115
ENSMUSG00000003269	26.422	26.8718	25.4699	28.0007	28.8556	27.0267	25.5041	27.7566	27.5798	26.1113	29.5489	28.3494	25.4291	25.9764	27.1904	30.2873	29.2198	28.5541	31.3596	24.4613	27.0567	29.5151	27.9429	25.9828	26.5061	29.0226	26.7864	26.6061	30.5743	27.4619	29.1038	27.6644	25.837	28.9007	27.5272	33.1021	24.4352	26.2656	26.0266	24.4083	30.7614	26.2005	28.4164	26.6511	27.4569	27.3294	28.3474	28.83	26.7807
ENSMUSG00000003271	2.25807	1.6211	1.39249	1.0379	1.57596	1.94127	1.43447	1.71847	1.63961	1.18582	1.99385	2.28908	1.75373	1.44586	1.96833	2.80294	1.80261	1.41554	2.38559	0.986909	1.50176	1.42468	0.871742	1.44233	1.35861	2.33124	1.62569	1.93453	2.1714	1.75774	1.52128	1.90572	1.65799	1.53639	2.19643	1.49836	1.30219	1.65394	1.85067	1.45159	1.7418	1.17354	1.52864	1.43862	1.43164	1.23985	1.35706	2.01241	1.49822
ENSMUSG00000003273	33.4298	28.0533	32.5082	32.7841	35.8254	35.3526	34.132	36.9798	33.6733	32.2032	33.5167	35.7669	30.8451	24.5306	33.2556	34.8031	38.5526	40.6746	40.9237	31.0407	31.637	33.2516	37.1551	32.0239	27.8648	37.2736	38.7416	35.927	38.7108	35.7484	38.83	35.9574	34.4033	39.8008	38.8583	39.6949	22.3926	33.5232	37.482	29.8652	31.9433	37.2471	40.5636	38.0869	42.8982	34.1881	32.6986	38.3671	30.339
ENSMUSG00000003279	165.488	113.285	102.158	117.937	120.838	129.935	116.045	157.273	114.773	113.118	172.09	177.206	117.964	111.576	134.556	202.123	131.852	143.014	198.546	96.0592	114.484	113.813	110.146	89.3617	98.459	155.931	148.263	141.321	113.112	114.961	138.885	149.798	119.679	117.347	139.011	143.98	87.7575	99.0886	124.745	118.789	106.716	125.696	108.779	101.386	129.078	113.96	158.819	128.86	101.05
ENSMUSG00000003282	1.11606	1.78596	1.56971	1.91786	1.26521	1.59615	1.39228	1.17465	1.17465	1.32533	1.15644	1.36465	1.59899	2.30357	1.60213	1.97244	1.48279	1.43766	0.910861	1.62135	1.40164	1.20964	1.34295	1.2542	0.932377	1.96453	2.00085	1.35668	1.32281	1.30119	1.09732	1.10993	0.911895	1.12115	1.02637	1.24479	1.68519	1.3824	1.429	1.37095	1.46187	1.78582	0.900808	1.26794	0.715822	1.71468	1.33552	0.940584	1.09691
ENSMUSG00000003283	1.53133	1.31886	1.6963	1.01534	1.39839	1.03534	1.51885	1.13115	0.880987	1.30208	3.01072	1.14454	1.16056	1.34783	1.48769	1.60909	1.07575	1.26071	1.36629	1.45687	1.37661	0.994591	0.965984	1.56775	1.17213	1.04775	1.35058	1.28131	1.09818	1.52947	1.17213	0.879564	0.967161	0.872005	1.51903	1.45225	1.32772	1.45646	1.28844	1.1559	1.49297	1.70928	1.52864	1.12164	1.48277	1.10795	1.3786	0.91871	1.60524
ENSMUSG00000003299	16.7408	17.6947	17.3934	17.8022	20.3765	17.5361	17.277	16.4886	17.6687	17.5316	17.4263	17.3882	17.5373	18.6001	15.7924	17.0772	17.2702	16.146	18.8028	18.0463	19.5729	18.3596	16.7987	20.318	17.1291	18.3094	17.2824	17.662	18.6441	16.5958	18.7541	17.696	17.8234	18.9557	19.1315	18.6488	16.7753	18.4402	16.6795	19.4083	17.9778	18.0623	18.5894	17.5073	19.9152	17.5689	16.3062	19.8616	17.3633
ENSMUSG00000003308	29.1991	28.1907	27.7485	25.7444	28.3229	30.4132	29.5122	26.2121	29.2194	25.251	25.5213	26.0383	26.2028	25.9274	26.5038	29.1713	28.8127	26.1653	25.9595	27.2575	29.1591	30.6441	29.0502	28.324	30.209	25.8008	25.3858	25.2243	26.7556	28.1696	26.7097	27.7691	29.4017	26.9283	27.5272	27.0165	26.5034	26.4631	27.2916	27.3383	30.8236	26.7363	28.0069	27.407	28.8885	29.8355	26.5165	28.13	32.7201
ENSMUSG00000003309	0.363367	0.247287	0.379769	0.157941	0.355146	0.366683	0.358618	0.348045	0.244718	0.790548	0.518402	0.396188	0.386853	0.294073	0.411976	0.389297	0.639636	0.176942	0.802425	0.258476	0.37544	0.456974	0.141364	0.37626	0.0532787	0.471487	0.575246	0.427104	0.17471	0.114139	0.299268	0.481666	0.331598	0.373716	0.574767	0.345774	0.0765995	0.419658	0.093705	0.40322	0.43545	0.306141	0.545944	0.195067	0.536867	0.131899	0.495434	0.393733	0.294294
ENSMUSG00000003316	180.022	165.077	168.44	165.838	169.76	172.492	188.907	167.475	182.682	169.038	155.72	168.534	167.765	170.366	179.644	171.317	172.033	160.664	157.969	165.636	159.387	157.28	177.482	165.721	174.434	164.392	166.371	166.219	173.213	182.691	159.261	171.285	169.944	152.331	162.905	140.984	180.162	159.124	166.186	166.261	166	160.009	160.617	164.052	159.961	165.375	162.222	168.54	182.649
ENSMUSG00000003341	0.363367	0.522049	0.886128	0.406135	0.643702	0.409823	0.843807	0.391551	0.342606	0.837051	0.797542	0.198094	0.618964	1.00475	0.663738	0.545016	0.755934	0.287531	0.216872	0.751931	0.650762	0.349451	0.612575	0.585293	0.532787	0.602455	0.600256	0.753713	0.374379	0.410901	0.573597	0.649202	0.884261	0.664385	0.574767	0.207465	0.919194	0.913372	0.632509	0.564508	0.684278	0.714328	0.68243	0.633969	0.357911	1.05519	0.409271	0.524977	0.642096
ENSMUSG00000003344	36.9337	38.0546	40.534	40.2524	40.1537	41.4352	40.4395	39.4379	40.5988	40.4575	39.6179	35.965	39.3816	38.0089	37.3525	38.7999	42.6521	39.4802	40.4899	40.6278	43.551	40.5094	40.4064	41.5976	43.0225	42.6957	37.1409	38.0123	39.5843	42.2543	42.5459	40.2086	40.8971	41.1918	41.2601	40.0637	39.8828	40.6821	40.6914	39.7844	42.8296	41.9668	41.5463	42.5491	43.2561	44.3443	39.5485	40.5982	42.2178
ENSMUSG00000003345	72.1024	70.7514	79.5743	75.9246	71.8727	78.0173	75.6473	73.22	77.8694	76.9622	75.906	76.3321	71.7483	72.1214	69.4865	74.8488	76.6401	68.72	72.7604	77.6134	74.5873	77.1211	84.182	78.5547	76.3484	79.2883	69.0545	70.6481	78.4948	75.9254	75.1163	72.7525	77.5387	80.785	73.5291	77.269	75.9867	77.7848	75.6434	76.9882	75.8926	77.7597	72.4468	78.1732	76.6697	72.8608	72.3549	74.8311	77.533
ENSMUSG00000003346	43.4483	45.2809	46.7876	46.7732	44.5487	44.9727	43.5194	46.3118	44.759	48.9442	44.8219	41.3796	44.4107	43.0081	43.555	47.8835	48.845	45.5626	48.8178	50.1914	47.0301	44.4071	47.3804	45.5692	46.2459	48.7727	41.5928	41.8311	44.2765	45.884	49.4541	43.5803	47.1422	49.6212	44.7292	51.9353	42.717	50.2602	45.119	44.1123	45.1934	46.916	46.569	46.4992	47.6533	45.9271	45.5368	46.198	39.6226
ENSMUSG00000003348	2.59548	2.50034	2.55711	2.61731	2.04209	2.37266	2.59471	2.06652	2.15352	2.83667	1.75459	1.78284	2.34691	2.35258	2.33453	1.47933	2.06428	1.79154	1.75666	2.27929	2.70316	2.47304	2.80371	2.98917	2.02459	2.27885	1.97584	2.26114	2.42098	2.85348	2.71835	2.01043	2.32119	2.15925	2.25801	2.39737	2.37458	2.66606	2.17864	1.66664	2.89263	2.78078	2.12918	2.56026	2.78659	2.82263	2.0679	2.12178	3.18372
ENSMUSG00000003352	55.0761	34.9224	38.382	42.3282	45.1702	49.4807	51.4511	58.7979	51.4154	34.1563	57.6224	65.3489	42.9922	32.2255	47.1483	73.1359	44.1931	51.1363	73.3676	35.7402	43.576	47.7672	51.4092	38.5248	37.2418	51.6016	50.0214	51.4786	50.3664	53.2345	51.7484	56.669	49.6015	46.9844	52.9196	40.8475	33.1676	34.3872	51.1864	45.6714	44.8202	49.6458	42.9658	45.9871	48.139	38.1715	52.0636	49.501	46.2309
ENSMUSG00000003354	3.03671	3.48949	3.97492	3.79059	3.3073	3.94724	3.33304	3.8285	3.1324	3.44121	3.8282	3.78579	3.89432	3.16128	3.79933	4.02273	3.34355	3.25131	4.42418	3.80665	2.82831	3.52139	4.14666	3.90892	3.40984	3.16944	3.92668	3.66807	3.21966	3.72094	3.79073	3.24601	3.59231	3.55031	3.71546	3.27333	3.16611	3.6288	3.3031	4.40854	3.20366	4.51557	3.79431	3.51121	3.47685	3.24471	3.98501	3.30298	3.74556
ENSMUSG00000003355	0.545051	1.29139	1.21526	0.947647	0.554916	0.970633	0.864902	0.870113	0.92993	0.674291	0.737726	0.836396	0.747915	0.8087	0.526413	0.934313	0.843157	0.575062	0.60724	0.845922	0.525615	0.860186	0.659697	1.17059	0.665984	0.70723	0.750321	0.803961	1.04826	0.890286	0.523719	0.816738	0.746096	0.768195	0.595294	0.783755	0.97026	0.814629	0.773066	0.887084	0.684278	0.484723	0.737024	1.07287	0.715822	0.738632	0.667759	0.656221	1.12367
ENSMUSG00000003360	44.3048	46.2151	44.6102	44.0882	47.8116	46.5904	49.0885	43.3099	43.0949	44.9915	47.8725	43.7127	41.4448	44.9441	41.3578	40.2014	44.3384	39.1927	39.6441	42.8601	44.6272	45.3211	46.1081	48.4121	43.9016	42.2504	42.4431	42.8612	46.5727	42.2543	43.6183	44.774	48.7725	44.9705	44.6676	44.2591	44.4022	43.4469	42.9403	45.1338	44.7269	45.5639	43.1569	46.1334	45.9916	45.4523	40.9271	43.9012	48.0502
ENSMUSG00000003363	201.435	165.105	157.554	164.62	168.65	179.265	182.684	190.924	198.222	130.394	161.223	191.381	173.852	150.345	178.019	207.21	159.299	170.55	178.333	153.041	179.71	185.962	172.157	171.115	181.121	164.051	170.648	173.831	190.384	229.009	170.333	173.107	194.814	160.324	179.122	131.233	158.638	145.325	178.672	174.433	184.942	169.857	165.885	182.754	165.304	161.549	170.623	186.979	195.01
ENSMUSG00000003378	85.5989	67.6466	62.6619	63.8985	73.4487	80.0448	82.1868	87.8596	81.9562	66.9176	77.1821	93.7644	67.9829	63.9118	72.1415	89.4864	77.7449	74.6033	95.25	68.0028	79.2928	70.1052	74.4279	67.7058	62.3361	80.6242	75.9074	79.0645	83.5614	76.3135	82.7476	87.5794	86.7958	70.8608	81.4937	68.9704	57.0411	65.516	75.2217	76.4774	78.7542	82.6069	82.4648	83.9277	85.1317	68.4026	79.8295	80.934	83.9807
ENSMUSG00000003379	0.545051	0.21981	0.12659	0.135378	0.244163	0.194127	0.126571	0.239281	0.26919	0.16276	0.398771	0.0880417	0.180531	0.441109	0.27465	0.259531	0.232595	0.19906	0.173497	0.187983	0.250293	0.107523	0.0942424	0.104517	0.106557	0.550068	0.275118	0.251238	0.324462	0.205451	0.324207	0.481666	0.193432	0.166096	0.205274	0.253568	0.280865	0.123429	0.093705	0.322576	0.311035	0.306141	0.19108	0.512052	0.357911	0.0527595	0.323109	0.10937	0.13377
ENSMUSG00000003380	83.1072	88.2538	84.0303	83.2125	86.1673	86.6236	86.7012	76.6134	84.1342	81.7287	81.4888	83.1114	84.7723	90.9665	81.5483	82.7645	80.4779	75.5765	72.5218	84.8037	90.3057	94.9968	74.7578	91.5774	97.7131	84.2128	74.5819	70.3466	83.8109	88.0926	82.5232	79.8518	84.2259	82.446	84.5728	83.4469	94.1918	90.1523	83.4443	82.6601	85.0682	83.908	76.1865	84.9518	83.4955	84.547	80.6911	84.8932	87.8601
ENSMUSG00000003382	19.5699	20.3599	21.1405	20.8708	20.1545	19.5852	22.4453	20.3171	18.6965	19.787	20.0183	20.1836	21.5606	21.9819	20.5301	19.0496	22.1838	19.154	18.8895	20.1846	18.9722	19.3273	22.4768	21.1333	20.2193	18.7285	19.8835	21.0537	20.9153	20.4081	21.1982	17.9263	19.5919	19.1426	19.9937	18.5566	19.9925	19.9461	19.2798	20.1072	21.2748	18.9042	19.6813	20.8966	19.9152	20.6817	19.1281	20.5179	22.5804
ENSMUSG00000003402	42.8773	39.401	38.9643	43.3436	43.1281	43.8295	45.3124	42.3962	42.1161	45.2473	46.4967	45.1874	41.0322	41.7583	38.7257	41.6807	42.4777	39.6793	43.3093	42.0846	45.9037	44.8641	47.3332	43.4371	41.291	42.6957	43.0184	44.2681	44.601	45.5872	48.232	43.4965	45.2355	44.7006	45.345	41.5851	42.1297	43.7431	41.8159	46.9617	46.6864	43.9567	45.1496	45.9871	44.2787	41.3634	42.1119	44.3824	45.3212
ENSMUSG00000003410	160.712	169.062	170.035	175.157	172.423	172.708	167.074	168.106	162.053	185.058	162.459	161.182	159.925	163.088	168.727	157.977	179.534	164.424	164.953	164.132	167.796	159.699	171.097	168.627	169.48	178.17	167.071	169.234	168.845	159.589	175.745	160.185	163.865	167.508	164.383	189.115	168.468	172.751	164.71	158.009	160.836	169.398	174.402	162.954	174.482	170.334	168.706	169.983	161.273
ENSMUSG00000003411	18.0905	13.4359	12.0767	19.156	15.4045	15.9615	16.5386	16.2711	19.5775	8.92855	12.9601	18.4667	16.3768	12.3756	14.854	19.3091	15.5548	16.8538	14.2051	12.9238	14.9175	18.4402	14.4662	14.6114	19.5266	13.9874	14.4062	16.5817	17.496	24.4486	16.8588	15.5808	15.8891	15.1978	17.3662	14.4073	11.0814	8.91155	15.2036	17.1234	15.334	12.8834	12.311	14.8983	15.4924	15.0101	16.2201	14.1088	18.0589
ENSMUSG00000003418	5.71005	6.31954	6.27885	5.7987	5.61575	4.65904	7.19346	5.63398	5.89772	6.53365	5.00458	4.88631	5.777	6.91071	6.20252	5.00895	3.86689	4.73321	3.44826	5.85096	5.85686	6.15571	5.81947	7.42068	6.81967	6.10313	6.75289	5.27599	4.61734	6.02655	5.33695	5.75905	5.47137	5.46041	4.82394	4.72558	8.68127	5.94926	5.06007	5.16122	5.53643	4.71967	6.90619	5.38873	4.60171	5.7244	5.51439	4.59355	5.59158
ENSMUSG00000003420	9.29181	8.32531	7.54475	7.12992	9.56675	7.85134	8.29041	9.48423	9.54402	9.67259	10.4478	9.46448	8.87182	12.4981	8.39972	10.5889	8.51879	8.84711	7.72063	10.4095	10.7876	9.05884	8.10484	9.88727	8.01844	9.69167	7.67828	8.54209	8.31121	7.39622	8.60396	12.0835	10.2243	8.74081	9.87367	7.33042	11.541	9.20778	7.23871	11.2902	10.2642	9.33729	8.43483	10.4361	9.68916	7.43908	9.19784	8.74962	10.8889
ENSMUSG00000003421	17.234	15.7714	19.6974	17.4638	17.4909	18.5067	16.6863	18.4246	20.2627	16.3225	19.4401	16.5738	19.8842	18.11	17.7836	19.387	18.9565	17.274	19.3016	17.6939	19.8983	21.1014	15.4086	16.9944	19.3934	19.1214	18.0327	16.6319	16.9219	19.5863	19.4524	19.4132	17.4918	17.8761	16.9146	19.5247	18.2307	18.6624	17.1714	17.2578	18.1023	18.3174	17.4975	15.7761	19.1738	17.4634	18.4603	17.6524	16.4269
ENSMUSG00000003423	7.99407	7.91317	8.30429	6.97198	7.45807	8.45529	7.65755	8.35308	7.29261	8.16125	8.57358	8.51803	7.16967	7.18028	6.9807	8.87597	6.80341	8.36052	8.28449	7.21384	8.05944	7.60727	6.62053	7.12803	7.03279	9.5607	8.55365	7.713	7.08824	5.91241	8.30469	8.18832	7.65439	7.66119	7.98515	7.63009	6.40882	7.30698	7.47297	6.53217	6.84278	6.83714	7.99808	7.58324	7.9763	6.99063	8.05618	6.9997	6.82227
ENSMUSG00000003429	86.2997	90.5893	91.4738	89.1465	89.6522	83.8411	83.326	74.8732	84.8194	82.6356	87.61	83.3975	81.7807	88.2218	82.4638	79.3647	80.3907	79.248	69.7025	86.2606	87.5275	102.308	85.8312	93.3333	92.3053	79.6551	76.7578	76.7783	80.6911	90.9005	78.932	75.7891	87.0998	87.4704	85.6608	81.9946	95.6727	85.1905	86.3726	86.1278	92.8752	80.7446	81.0181	87.6828	79.6608	86.9476	78.4078	87.5618	89.8131
ENSMUSG00000003435	73.9971	73.1693	78.2578	70.0131	75.0246	77.8447	79.5921	78.8975	77.5023	77.4737	79.0763	80.4041	70.2525	72.3664	74.5218	72.8764	78.8497	74.8245	72.4351	73.5483	76.84	73.1158	76.3363	77.1332	72.5123	80.7814	76.2576	72.2057	77.6462	72.3414	79.73	80.2497	76.8478	74.0581	79.9952	69.9386	71.595	74.4522	71.1455	76.0204	77.6655	80.4894	80.7178	80.1483	79.4051	75.024	73.6042	80.9996	78.4427
ENSMUSG00000003436	1.29774	0.96167	1.44312	1.33122	1.70914	1.42359	0.991473	1.21816	1.22359	1.20907	0.837419	1.60676	1.49583	1.81345	1.14438	1.45338	1.10483	1.10589	1.17111	1.50386	1.75205	1.9623	0.989545	1.21239	1.51844	1.51923	1.32557	1.00495	1.17305	1.2327	1.14719	1.2984	1.74089	0.872005	1.64219	0.99122	1.99159	1.35772	1.66326	1.20966	1.58628	1.12252	1.14648	1.14602	1.0226	1.71468	1.22781	1.55306	1.52498
ENSMUSG00000003437	28.109	29.1798	30.4828	26.7372	33.5391	28.7523	31.3474	30.2364	32.8657	26.2974	28.1532	30.0222	28.4466	28.3045	30.7608	27.7698	31.8074	29.5494	29.668	29.1373	30.2855	29.1388	28.4612	30.6443	30.2889	27.6344	28.137	28.1638	31.8721	27.5989	31.0241	29.9889	29.5399	31.6413	30.5858	29.3217	28.0609	28.512	27.5961	30.591	30.0771	29.8232	32.1834	34.3075	31.0871	29.941	28.412	33.8173	33.817
ENSMUSG00000003438	14.2232	16.5682	15.6212	15.2752	16.2923	15.4654	14.8299	13.6608	15.1725	16.1132	15.891	15.3413	16.2994	15.5123	14.3963	15.0269	14.6535	13.7573	13.1424	15.4851	15.9937	16.5586	15.2201	15.6357	15.7705	15.8734	13.7809	14.9235	14.2014	14.5413	15.0382	16.0625	14.5074	14.4919	13.8765	16.8968	14.9624	16.2679	14.8757	15.4568	17.1381	14.8223	15.1772	15.6054	17.2309	14.1395	14.7122	16.7336	14.8485
ENSMUSG00000003444	5.6841	6.73169	6.50671	7.19761	6.37043	6.64344	6.87703	7.06967	6.4361	6.92892	6.53984	7.02132	7.71127	6.24905	6.82048	6.98139	5.84395	5.70639	6.4194	6.34442	7.38364	6.77397	5.51318	7.60881	6.65984	6.49604	5.35229	5.97946	6.31452	6.41462	7.78097	6.76426	6.90829	6.68537	6.38402	6.29309	7.25142	7.18355	6.9576	6.93539	7.9003	7.16879	6.63322	7.31502	6.74918	6.56855	6.16061	6.62784	6.34069
ENSMUSG00000003452	27.3304	27.5312	30.5081	27.8202	20.3987	24.7188	27.487	25.5378	25.5731	22.2749	23.2882	24.4536	30.6387	30.4855	32.6376	28.8858	24.7132	22.914	21.1667	23.8033	25.655	27.284	21.8407	25.7947	30.9016	28.0797	23.9602	27.5357	21.0401	28.2609	20.1507	20.7116	22.5487	19.8485	21.02	23.0747	27.8822	24.1427	29.4468	26.7201	24.4785	21.3023	21.7832	18.1656	20.1708	27.2239	25.0517	23.1209	21.3229
ENSMUSG00000003458	26.0586	25.6903	24.685	23.5107	24.5939	24.9776	27.7824	28.6485	27.8245	26.3671	25.8005	27.1829	23.8817	25.7804	26.5953	27.0432	27.5916	27.9126	26.5885	26.6701	25.8052	25.1605	25.9873	25.8156	25.3074	26.1937	27.3367	24.8223	25.3829	23.2159	26.8094	29.0465	26.7213	26.1186	26.5624	26.325	25.7119	25.5991	25.6283	27.2039	24.6962	26.6342	26.9423	27.7239	27.1501	26.6435	26.2795	26.227	28.0382
ENSMUSG00000003464	36.2329	34.8674	38.6858	33.0548	36.1805	37.0997	35.8196	37.0015	37.1483	38.0858	37.644	37.3957	37.0605	42.371	38.9088	40.1495	36.6919	35.1894	37.6272	39.5939	37.619	38.117	35.8121	37.1034	35.1107	39.0286	32.4139	34.3693	33.7191	35.4288	35.2638	37.2767	36.5034	35.9598	37.2983	37.4819	37.7891	36.1646	36.381	37.607	38.7861	37.4002	37.1515	35.039	37.734	34.7157	39.3978	37.0765	37.4823
ENSMUSG00000003469	153.133	95.8373	78.6376	92.8694	116.532	115.678	114.568	146.331	113.843	81.5892	148.562	158.343	109.092	89.4226	121.441	179.232	104.232	119.635	165.581	74.0182	112.957	119.001	103.572	77.8021	88.7357	129.449	125.003	123.458	118.229	140.62	125.618	147.83	122.028	104.848	125.402	95.9178	77.6208	82.1788	112.704	114.541	105.068	116.333	109.516	102.557	119.696	92.5401	134.672	122.167	91.8999
ENSMUSG00000003476	3.60772	1.64858	1.06335	1.98555	1.59816	1.40203	1.772	2.21879	2.20247	0.441777	1.67484	2.86135	2.06321	0.784194	1.78523	2.02434	1.54094	2.16754	2.58077	1.55086	1.35158	1.69349	1.24871	1.58865	1.91803	0.340518	3.0513	2.03503	2.49586	2.92196	1.97018	1.10993	1.54746	1.55715	2.52487	1.89023	0.510663	0.789944	1.56956	1.50535	1.83511	1.60724	1.31027	1.75561	1.58503	2.16314	1.61554	2.14366	2.59514
ENSMUSG00000003477	0.441231	0.192334	0.405087	0.338445	0.221966	0.431392	0.147666	0.130517	0.39155	0.116257	0.538341	0.52825	0.154741	0.56364	0.320425	0.337391	0.348893	0.265413	0.368682	0.305472	0.37544	0.32257	0.212045	0.167227	0.39959	0.392906	0.475203	0.20099	0.17471	0.273934	0.274329	0.167536	0.276332	0.186858	0.369493	0.507136	0.229798	0.148114	0.234262	0.456983	0.0622071	0.229605	0.163783	0.1463	0.306781	0.290177	0.301568	0.240615	0.187278
ENSMUSG00000003484	0.311457	0.274763	0.354451	0.338445	0.466129	0.388253	0.253142	0.15227	0.39155	0.511531	0.897235	0.396188	0.541594	0.367591	0.526413	0.41525	0.436116	0.486591	0.412056	0.258476	0.225264	0.161285	0.212045	0.25084	0.106557	0.157162	0.325139	0.125619	0.199669	0.342418	0.299268	0.41884	0.414498	0.332192	0.451603	0.414929	0.153199	0.1728	0.18741	0.268813	0.217725	0.127559	0.354864	0.414518	0.230086	0.184658	0.0215406	0.153118	0.294294
ENSMUSG00000003500	21.8799	24.2341	25.2926	22.8789	23.928	24.8051	25.3353	24.2544	25.3284	23.7397	23.1287	20.0295	21.6895	22.6681	21.7203	21.3335	28.4347	23.2458	21.8173	24.7667	25.2796	23.0637	24.4559	27.237	21.2049	24.9888	23.2349	22.3853	25.6325	23.9236	22.9189	23.8948	26.6936	25.5165	23.586	25.4951	22.7756	26.5125	23.3325	24.5427	23.5143	24.4402	26.0142	24.8711	25.0793	23.9	22.1222	25.1114	27.3693
ENSMUSG00000003505	0	0	0	0	0	0	0	0	0	0	0	0	0	0	0	0	0	0	0	0	0	0	0	0	0	0	0	0	0	0	0	0	0	0	0	0	0	0	0	0	0	0	0	0	0	0	0	0	0
ENSMUSG00000003518	47.9125	51.2707	56.1805	51.6468	56.4017	53.4495	54.9319	52.1633	50.5833	56.408	49.2881	54.2997	50.9614	60.9956	49.5057	53.6711	55.9682	50.3401	52.895	48.711	52.6867	51.7456	51.2679	53.3453	54.1578	55.9759	51.6471	48.4889	46.1983	43.4186	49.9528	52.7738	52.2543	51.9258	53.6381	56.5917	62.5562	57.8387	48.3049	49.3273	45.8777	54.7736	52.0831	48.4255	50.0564	51.7834	56.4148	53.8758	50.1905
ENSMUSG00000003526	16.663	15.112	14.4312	14.2824	15.2491	16.7812	14.3658	15.0312	15.4907	16.276	22.2115	14.2187	14.1588	18.5756	14.3734	14.8971	14.857	15.5267	13.381	15.7201	15.7184	12.849	13.1468	14.0052	12.7602	14.197	14.056	16.1295	16.897	13.7195	13.9908	18.1777	15.9167	16.0075	15.9498	13.9001	15.5752	16.6629	14.3134	16.8546	18.7554	18.4195	17.0062	19.6774	17.4609	15.907	13.6567	15.29	14.795
ENSMUSG00000003527	11.1865	10.8806	11.8741	11.1236	11.853	11.1731	11.6234	11.877	11.7954	11.2304	11.3849	10.609	10.9608	12.106	12.5195	11.8346	12.3566	9.99724	11.8412	11.1615	11.4884	11.3706	10.5551	11.7477	11.7213	11.6824	11.805	11.0042	9.73385	10.1127	10.4494	12.1045	12.2415	11.6475	11.5774	11.1339	10.5452	11.9973	10.1904	9.81169	11.104	11.7864	9.25375	12.655	12.5269	11.739	12.1489	12.2276	10.5143
ENSMUSG00000003528	24.2418	22.9702	25.166	23.6461	23.9058	23.0148	24.9978	23.0797	23.6643	21.3216	20.6364	21.9444	23.1596	26.8832	22.2009	20.1915	22.0093	21.8303	19.5184	25.2837	25.3797	24.139	25.0449	27.9895	27.1455	20.7454	21.6843	21.6316	25.333	24.3117	22.9439	23.5597	24.4001	23.6064	24.366	22.3831	25.1246	23.0565	26.05	26.5319	25.2561	23.1646	24.9496	23.9689	21.9093	23.3724	22.4238	23.8208	27.7171
ENSMUSG00000003531	16.663	14.3701	15.849	13.0189	15.6486	15.487	14.0705	13.9001	15.0747	14.0206	14.8542	15.3193	13.9525	14.4096	14.0758	17.1291	14.6535	14.0448	14.9858	15.5321	15.2178	15.8866	14.9374	14.2143	15.3709	14.2756	13.1556	12.5619	14.9003	13.8108	14.8636	15.9578	14.5074	14.2635	14.636	14.3151	14.7326	14.9842	13.7278	14.2471	16.4227	15.6897	12.6113	14.3131	14.342	13.48	16.3493	15.0275	15.2498
ENSMUSG00000003534	63.148	69.7073	68.3838	67.8019	74.7583	66.0246	66.8295	66.2808	62.7458	72.8932	59.058	65.5911	62.1801	77.8313	63.3069	61.6646	71.1159	80	71.5676	74.6996	83.2475	71.5299	65.9461	65.072	74.6434	69.7276	73.5814	55.8753	64.3432	54.5585	71.2258	64.0197	63.4734	72.065	77.2856	92.7597	70.5481	68.8485	60.5569	62.4185	67.277	70.6674	74.1665	70.5168	73.8319	71.5155	81.8543	70.85	66.7244
ENSMUSG00000003541	2.80312	4.06649	4.35469	3.20395	3.3073	3.6237	4.26123	3.69798	4.77201	3.74348	7.17788	3.8078	3.86853	3.35733	3.93666	3.68534	4.01226	3.56096	3.31813	5.14603	3.12866	4.059	3.86394	4.82867	5.19467	4.40054	3.52651	5.7031	3.96842	4.4286	5.58634	3.91615	4.53184	4.58841	3.92073	3.06587	4.34064	4.12252	3.65449	4.08596	4.04346	3.82676	4.66782	4.38901	3.7325	4.27352	2.90798	4.72479	3.47802
ENSMUSG00000003545	10.356	5.74254	10.4057	11.3041	8.19056	10.2024	5.88556	8.78814	7.90441	2.95293	4.3466	6.44905	15.7062	7.03324	6.93492	8.22714	9.4201	8.02876	7.2652	9.56362	5.88189	16.1285	13.406	20.1926	17.2623	8.77489	10.4545	6.10508	8.21138	18.0568	24.54	3.60202	5.60953	4.71298	12.0906	5.46323	8.75787	4.59155	7.54325	7.55366	6.1274	16.5316	6.05998	6.4616	5.59875	4.93301	9.86559	17.6086	11.852
ENSMUSG00000003546	14.924	17.6947	17.2162	17.1479	18.401	16.9753	17.1504	16.1841	16.2983	19.5079	18.5628	16.5298	15.3194	19.5068	17.1428	14.5597	16.1944	17.3625	15.5931	17.2474	18.772	15.4027	18.6836	20.5062	17.7152	19.5667	16.7321	16.029	18.0451	16.2763	19.4774	19.12	17.7405	19.454	17.5714	19.2712	16.7753	21.2544	17.1714	18.3868	17.0447	21.838	20.4729	19.3604	18.3302	19.6793	16.5432	19.5554	18.6475
ENSMUSG00000003549	7.91621	8.54512	9.67146	10.0857	9.9219	10.0946	9.09202	11.4855	9.47061	8.78904	10.9064	9.68459	8.71708	8.74867	9.93319	10.1996	10.6994	9.24523	9.30379	10.1511	10.7125	10.1341	10.0368	10.5562	8.63115	8.98444	9.92924	10.1751	10.2081	8.88003	9.10274	10.094	10.5559	11.4191	9.36049	10.4654	8.57914	10.1458	8.76142	10.3493	9.42437	10.6384	8.87159	12.3868	9.6636	9.94516	9.43478	11.3964	10.22
ENSMUSG00000003555	0	0	0	0	0.0221966	0.0862785	0.0210952	0.0870113	0.0244718	0.0232514	0	0.0440208	0.0515804	0	0.0457751	0	0.0290744	0	0	0.0234978	0	0	0	0.0627099	0	0	0.0750321	0.0251238	0.0499172	0.0456557	0.024939	0.020942	0	0	0.0205274	0.0461032	0	0.0740572	0.0234262	0	0	0.0765351	0	0	0.0255651	0.0527595	0	0	0.026754
ENSMUSG00000003559	8.3834	10.5509	10.6842	8.88983	8.21276	9.40435	9.09202	6.9609	8.63856	6.92892	6.20089	8.51803	9.15552	9.94946	8.69726	6.69591	9.24565	6.94498	4.229	11.0205	10.1118	8.52122	8.19909	9.30198	10.5225	6.12933	5.80248	7.2859	7.96179	9.40507	7.65628	7.22499	9.78214	8.30481	7.80041	6.70802	12.5368	7.85007	7.80094	10.6719	10.6374	7.60249	7.94348	9.48515	7.89961	8.49427	7.00069	7.91841	11.0494
ENSMUSG00000003573	7.63071	4.42368	4.02555	3.42958	4.99424	5.28456	4.02918	5.22068	3.93997	5.06881	9.47081	8.16587	4.04906	5.07276	4.53173	9.83624	4.27393	3.9812	7.35195	3.92414	4.93077	4.19341	3.43985	4.07615	3.80943	6.02455	4.82706	4.32129	4.01833	2.57955	4.4142	9.8218	4.97397	3.65412	5.97347	5.94732	3.29378	4.32	4.91951	5.45691	6.03409	6.60753	4.09458	4.43778	4.98519	3.74592	5.77288	5.2279	4.57493
ENSMUSG00000003575	99.4328	74.4332	69.3965	73.2396	84.5026	90.1826	84.7815	95.0163	88.7349	68.7777	88.1483	97.176	75.4621	59.9418	85.0958	106.122	88.0372	85.6622	102.277	71.6449	81.2952	76.9867	85.1716	64.6749	63.4016	79.7336	83.5357	82.2301	89.5265	92.7039	88.334	94.3437	90.7197	78.1482	90.4232	68.3711	54.9474	68.6757	82.4135	76.3968	82.3	78.2954	79.9535	85.025	86.5122	72.5443	79.4417	85.0026	81.8404
ENSMUSG00000003581	11.1086	12.3643	13.5704	12.6127	14.8052	12.6829	15.2729	14.4656	13.3616	12.8115	12.5413	13.3163	12.173	13.3558	12.3593	11.9125	12.4438	13.4034	12.1448	13.8167	14.6672	14.2737	14.3248	14.7786	10.5225	12.6778	12.9555	13.9939	14.2264	13.1717	14.1654	13.8845	13.4574	13.6199	12.8707	11.5489	12.8687	12.7625	12.861	14.3546	14.6498	15.205	13.9489	16.7026	15.9526	14.4825	12.472	14.59	15.8384
ENSMUSG00000003585	20.7638	18.3267	18.4061	15.2075	20.3543	19.197	18.9435	20.6869	19.4551	20.717	24.0858	22.9128	18.311	22.9622	20.141	24.8891	18.2296	18.6232	22.945	17.5294	19.9984	18.7897	17.5526	19.3147	16.5963	23.4172	19.7084	17.7876	17.1466	17.8285	20.4001	23.9576	20.7525	19.6616	20.9174	21.7607	20.018	21.5753	18.2256	19.5965	21.617	21.6594	23.6394	18.4095	20.9889	18.4922	23.0915	21.1085	18.4602
ENSMUSG00000003604	4.8795	6.20964	6.17758	5.77614	6.50361	5.47868	5.75898	5.28594	5.48169	7.4172	5.16408	5.81075	5.0033	7.76842	4.78349	6.35852	5.34969	5.30827	4.51093	4.08863	5.30621	4.97295	4.92416	5.56028	5.03484	6.49604	5.10218	4.44691	4.6423	3.49266	5.58634	6.07318	5.47137	5.89641	5.46029	5.57849	6.66415	6.78858	4.84923	4.11284	4.23008	5.96974	6.00538	4.80353	6.62135	4.56369	5.90212	5.46851	5.08326
ENSMUSG00000003617	12.7178	9.39689	10.8361	7.40067	11.0983	10.0946	12.6571	13.2475	11.8688	14.4856	53.8341	14.2628	11.4508	21.6389	11.7413	14.4299	11.2518	10.0857	9.02186	10.1041	11.7137	9.13948	10.0839	11.2878	7.40574	11.1585	11.9801	13.2402	11.431	9.79315	12.8187	15.9369	13.0152	9.44672	12.337	8.85182	18.4349	11.8985	10.7995	15.86	13.3123	12.5773	12.2291	11.0213	13.4472	8.46789	11.6319	10.7402	12.0125
ENSMUSG00000003623	13.7301	14.2877	14.7097	13.3573	12.9184	14.6889	12.7204	14.7049	13.3372	15.3459	16.4294	14.3948	13.7462	14.4341	14.5794	13.4178	14.072	12.5187	11.993	15.6026	13.1654	11.4781	13.8536	14.0052	11.5082	14.6423	12.2802	14.0944	12.7538	16.7328	12.1453	14.806	11.8546	13.2046	13.8355	13.8771	13.124	14.7868	11.6663	14.6772	14.1521	13.6488	14.7951	13.6059	11.9389	14.6935	13.7214	14.1963	10.8086
ENSMUSG00000003644	8.82463	10.4135	11.0386	9.54416	11.2981	10.5907	10.3366	10.5066	11.0857	11.4862	9.6702	9.04628	9.33605	12.057	7.98775	9.49885	9.82714	9.99724	8.24112	10.527	10.7376	10.0265	8.7881	10.5562	10.5225	11.7086	9.25395	7.21052	8.96013	8.72024	8.87829	10.2616	10.473	10.2564	10.1816	11.6872	12.1793	11.6023	8.8317	9.48911	10.0464	8.82705	11.3829	9.77775	10.0471	10.5783	9.93022	11.5276	10.6481
ENSMUSG00000003657	66.5481	67.5917	86.9165	69.3136	59.8643	66.9521	76.5755	55.8177	79.509	57.8263	73.5134	60.5287	70.923	86.629	68.5939	55.903	57.073	49.5438	41.2923	94.5553	62.348	89.1368	81.9202	99.1235	86.0184	60.1669	47.0951	56.1768	81.1154	69.0314	45.4638	76.9618	84.2812	70.7777	52.7964	26.6477	87.5787	82.796	75.1514	67.9291	77.51	77.428	75.0673	89.0482	57.5725	71.9639	50.4912	74.9186	93.853
ENSMUSG00000003660	80.9789	75.917	74.8652	74.0293	74.6251	78.535	77.8623	80.6159	77.4534	73.8698	76.1254	79.7217	74.1984	76.2384	80.2895	84.1141	73.5582	75.2226	78.4424	75.2166	72.3597	70.5353	72.9907	71.6566	70.6209	75.4117	78.5836	77.0044	71.5313	74.4644	71.2009	75.454	70.962	68.8884	73.2007	69.1088	72.7695	70.774	75.3857	74.2463	76.9191	73.0145	69.7989	71.7604	75.0591	72.6498	75.9521	74.0437	75.58
ENSMUSG00000003662	23.9822	24.8386	24.9382	23.0594	24.3053	24.2442	23.3946	24.994	25.8423	22.4609	22.6701	22.5387	24.9391	27.1282	25.2907	25.0707	24.8295	22.3611	24.2896	24.4613	23.2773	25.5637	22.7595	24.9377	27.1988	23.5743	23.6101	22.5109	22.3629	24.4714	24.1659	23.8529	25.7541	24.8314	21.328	22.7289	22.9543	24.3648	24.1759	22.8223	24.5407	24.9249	22.138	25.1637	23.1364	24.243	25.0517	23.7552	21.5102
ENSMUSG00000003665	1.79088	1.86839	2.02544	1.89529	2.10868	2.13539	1.89857	1.936	1.88433	2.11588	1.23619	1.51872	1.98584	1.69092	1.71656	1.60909	2.06428	1.52613	1.45304	2.37328	1.65193	1.58597	1.62568	1.77678	1.09221	1.99072	2.1009	2.0099	2.34611	1.68926	1.52128	1.445	1.57509	1.26648	1.76536	1.93634	1.20006	1.67863	1.40557	1.34407	1.86621	2.06645	1.47405	2.36519	1.50834	1.39813	1.4863	1.57493	1.47147
ENSMUSG00000003680	8.64294	8.65503	9.08914	8.16782	8.90085	8.45529	9.04983	8.83164	9.83768	7.78923	8.87265	8.8702	7.8918	8.03799	9.04058	6.98139	8.11175	8.69229	8.87005	9.37564	8.7102	8.87067	7.98704	9.21836	9.08402	7.83192	8.20351	8.61746	8.81038	8.12671	8.32963	8.16738	8.73208	8.201	9.29891	7.65314	7.02162	8.66469	9.20652	8.76332	8.11802	9.05666	8.89889	8.94871	8.25752	8.17772	7.34534	8.18089	8.29373
ENSMUSG00000003721	23.9822	25.6628	26.1281	25.0224	24.3719	25.5816	24.1329	23.3408	24.9368	23.6932	29.6486	24.9818	26.177	30.0444	25.9087	25.8234	24.5097	22.339	22.6414	24.9547	24.7039	24.9723	24.8093	25.3139	24.5615	25.696	21.6342	24.3701	25.3829	23.2616	26.161	27.7481	25.7817	23.1912	24.1402	22.1526	27.729	26.3397	22.4658	24.4889	25.0384	25.8689	24.5402	26.2853	24.3635	24.6387	24.9871	24.2802	27.0215
ENSMUSG00000003731	59.9556	56.3539	60.0795	59.7695	57.7556	60.8047	63.9395	58.6891	58.9037	62.0348	61.2113	60.7708	58.9048	62.76	66.5341	59.4327	61.2306	59.4305	59.5963	58.6976	59.8451	59.4066	64.6032	59.5326	59.0594	64.3055	59.5004	62.0557	60.7742	61.4069	59.5544	60.4177	64.2195	56.7841	60.4532	54.2174	63.169	62.3068	60.182	59.5959	57.075	59.6464	61.6917	64.0308	59.0298	61.2801	60.8737	62.2973	62.6846
ENSMUSG00000003746	16.9485	10.6883	11.6716	14.2373	12.9628	14.1497	14.3236	15.749	14.7565	14.0439	20.0582	17.6524	12.5856	16.5906	14.236	21.8525	11.0483	15.2834	17.7184	10.903	15.5682	13.6555	13.3824	12.5838	13.3996	13.7517	19.6834	14.622	10.6324	18.5362	12.4944	15.1411	12.4073	11.3983	13.2812	12.1943	13.89	13.1575	12.5565	11.8816	13.6856	13.011	11.9016	11.1432	11.3509	12.2666	15.143	11.9651	14.0993
ENSMUSG00000003752	5.60623	6.73169	5.54463	6.38534	7.12512	5.86694	5.90665	5.85151	6.48504	5.04556	7.07818	7.85772	5.82858	6.73917	6.2483	7.65617	5.84395	6.08239	6.74471	5.475	5.73171	5.91378	5.30113	7.71332	6.15369	7.17708	6.85293	6.00458	5.89023	4.95364	6.70859	5.84282	6.0793	6.37394	6.69193	6.24699	6.25562	6.17143	6.04397	5.67196	6.71836	6.02076	6.16917	6.63229	6.46796	5.14405	6.87145	6.80283	5.75211
ENSMUSG00000003762	9.11013	7.08888	6.73457	6.67866	8.63449	8.75726	8.56464	8.63587	8.73645	5.11531	9.09198	9.11231	7.0923	5.61189	7.39267	8.66834	8.51879	8.13935	8.82667	6.15644	8.00938	8.25241	8.76454	7.02351	6.92623	7.54379	8.55365	8.51696	10.233	7.96692	9.70127	9.31919	9.50581	7.57814	8.7652	6.84633	5.43856	6.36892	8.12891	8.60203	9.73541	7.80658	8.10727	10.7775	8.23195	7.91392	7.51767	10.0621	8.61478
ENSMUSG00000003778	31.7427	33.7958	35.04	32.3103	37.024	35.2232	36.1571	34.8698	34.6521	32.087	33.9354	36.2512	33.0888	33.3773	35.0408	33.765	35.9941	35.2779	33.1597	36.6096	34.7407	31.7463	32.4665	33.8007	28.1844	31.5896	34.3147	30.8018	34.0685	28.8316	31.6975	32.8789	33.6848	31.8697	35.2455	33.033	29.9504	34.3625	31.7894	33.8436	36.1112	35.7164	35.6774	33.9905	37.2739	32.2888	30.6954	35.6328	39.3284
ENSMUSG00000003779	1.0901	0.686907	0.632949	0.293319	0.688096	0.668658	0.653951	0.674337	0.856515	0.534783	0.598156	0.748354	0.696335	0.612652	0.595076	0.934313	1.16298	0.663534	0.780738	0.775429	0.575674	0.564497	0.589015	0.418066	0.905738	0.733424	0.425182	0.527599	0.873551	0.821802	0.648414	0.607318	0.773729	0.560575	0.677404	0.414929	0.48513	0.567772	0.843345	0.591389	0.653174	0.841886	0.627836	0.658352	0.818082	0.659493	0.667759	0.940584	0.722358
ENSMUSG00000003808	13.4186	16.8155	15.368	13.3573	16.7585	16.5655	16.1378	15.3357	16.4451	15.3227	16.21	16.992	15.5515	15.1693	14.0529	15.2085	17.6481	15.1507	16.7859	14.8271	15.9687	14.6769	15.6442	15.782	15.4775	15.7162	14.6313	13.5668	16.1232	12.5325	17.1331	17.319	17.5471	17.3986	15.0876	14.9605	11.7963	15.6508	16.6561	16.8008	17.2003	15.7407	17.9616	17.8243	16.694	16.9622	17.6202	16.9743	16.4002
ENSMUSG00000003809	14.7164	15.4691	12.7096	14.1245	16.2257	14.4732	14.3869	15.4227	14.1692	13.5556	15.4723	14.0206	13.4367	13.6009	15.3346	14.2742	15.0315	13.4034	14.6822	14.8036	11.2131	13.8436	14.5369	13.4408	11.1086	14.197	11.8551	13.4915	13.9019	12.7836	14.5394	15.874	14.839	15.3016	13.7328	15.6059	14.9624	13.5031	12.5096	13.817	14.9297	13.9039	14.7678	15.0689	15.109	14.034	13.1828	15.0493	13.2165
ENSMUSG00000003810	62.9404	64.1846	67.4217	63.8082	69.0315	67.1678	71.7869	65.7805	69.5245	71.3121	68.6085	66.4935	59.5495	68.6905	62.4601	60.1853	63.5857	59.8065	60.3337	61.6348	67.9045	62.5248	73.9803	72.4509	59.9119	67.4488	63.227	66.7288	69.3849	61.9091	64.2429	70.0929	67.6184	65.5457	63.2654	56.4073	65.6713	71.2184	66.2026	67.1496	65.2552	67.0193	74.0027	72.4675	69.0768	66.5561	60.206	67.5252	71.7542
ENSMUSG00000003812	2.4657	3.04987	2.83561	2.54962	2.44163	2.50208	3.12209	2.63209	2.59402	2.41815	3.07054	3.60971	2.34691	2.96523	3.18137	3.03652	3.14003	3.11861	2.94945	2.70225	2.57802	2.17735	3.11	3.24001	2.61066	3.14324	2.95126	2.43701	2.74544	2.57955	2.9428	3.51826	3.59231	2.30458	2.68909	2.76619	2.55332	2.74012	2.62374	2.28491	2.98594	2.93385	2.75702	2.73094	3.96259	2.76987	2.90798	2.79988	2.91618
ENSMUSG00000003813	19.3882	20.1126	19.5961	20.7805	19.7328	21.4186	20.3568	18.7074	21.4129	19.0894	17.9248	19.8754	18.44	19.5558	18.1269	19.5427	19.8869	19.2204	17.5015	21.5945	21.9257	21.8541	21.0632	22.5756	21.4713	19.0952	19.0331	19.8227	18.669	19.9972	20.7243	19.7064	20.1169	21.6133	21.5538	21.4611	21.5755	20.9829	20.3106	20.4029	18.6621	19.1338	19.5448	22.1645	21.5002	21.2884	19.6019	20.1241	20.6808
ENSMUSG00000003814	195.803	182.525	181.53	214.462	173.955	181.702	174.373	182.289	178.082	177.687	234.517	196.927	171.118	157.697	177.745	207.469	157.292	157.014	173.064	147.59	180.111	195.881	200.783	180.312	173.928	193.545	166.946	187.449	201.316	199.47	187.94	196.352	183.899	194.249	177.192	170.467	174.519	176.873	171.293	188.465	177.57	187.766	173.01	176.682	163.284	160.943	179.778	187.132	167.801
ENSMUSG00000003824	1.68706	1.31886	1.56971	1.06046	1.26521	1.35889	1.3079	1.47919	1.00335	0.930057	1.83435	1.40867	1.3153	1.2008	1.48769	1.86863	1.48279	0.9953	1.82172	1.17489	1.17638	0.887067	1.555	1.21239	0.692623	1.38827	1.27555	1.5828	1.27289	0.981597	1.14719	1.86384	1.51982	1.28725	1.21112	0.806807	1.04686	0.740572	0.913624	0.779559	1.33745	1.3011	0.928105	1.34109	1.63616	0.685873	1.05549	0.91871	0.882881
ENSMUSG00000003847	57.0746	55.0625	62.2315	53.5421	53.8712	56.7065	63.8762	61.7345	57.6067	55.6639	63.7834	67.3079	62.5412	68.1269	62.689	63.5592	53.555	57.8601	60.4638	50.5909	55.2146	49.1113	54.4721	57.5677	45.6865	61.529	66.7535	58.4882	58.1535	41.8434	51.923	63.7893	58.0573	52.5902	60.2889	51.4282	49.3556	59.4433	51.9126	58.7895	55.8309	59.825	59.3987	56.6914	52.9453	55.5293	56.9103	57.9881	62.7916
ENSMUSG00000003848	12.9514	13.4634	15.368	15.1172	13.7175	14.6458	12.9313	13.5303	13.3861	12.2302	13.4585	13.5364	13.0756	12.4491	12.7255	12.7949	15.3513	13.3813	14.9208	13.6053	14.0414	14.0587	13.3589	15.4266	12.4139	14.4851	12.8055	13.8935	14.9252	12.0303	15.3874	14.1149	12.7389	13.5784	13.7944	13.8079	10.6218	12.096	13.025	14.0589	14.2454	14.2355	15.2591	16.5563	13.6262	13.0052	12.8597	15.4212	14.7682
ENSMUSG00000003849	2.43975	2.36296	2.63307	2.27887	2.68579	2.9119	2.91113	3.34993	2.42271	2.60416	3.46931	4.31404	2.78534	4.38659	3.31869	3.84106	2.06428	2.85319	3.64344	3.43069	2.50293	3.30634	3.13356	3.01008	2.58402	2.54079	3.15135	2.18577	2.59569	2.67086	2.59366	3.01565	3.20545	2.49144	2.83278	3.11197	3.29378	3.20915	2.74087	3.38705	3.32808	3.08692	2.8935	2.73094	2.37755	2.29504	3.12339	2.20928	2.16707
ENSMUSG00000003863	81.3163	78.6646	76.7387	89.5978	74.8027	82.2665	79.3812	81.4426	84.3789	76.4739	74.5901	79.5457	80.5427	68.9601	74.7049	80.5326	85.0716	90.13	85.7727	80.6916	83.0973	75.6695	78.4803	70.486	79.252	82.5102	81.4098	78.2103	79.1686	76.8842	92.3491	78.8676	77.9532	83.6502	84.306	101.358	58.7263	74.3041	75.2217	81.0204	70.4806	77.9128	76.0773	77.1979	88.8386	82.2784	77.9123	79.9715	75.9546
ENSMUSG00000003865	9.759	10.8531	11.1399	10.6723	10.5434	10.8927	11.961	10.3761	10.5229	11.6955	12.9002	11.2473	9.82606	11.2973	10.4367	10.4591	13.3451	10.4617	11.5376	11.326	10.9628	7.8492	12.1573	11.3296	10.3094	11.7086	11.2048	10.7027	11.8803	9.51921	10.0504	11.56	10.169	10.7547	10.8179	11.5719	10.5707	12.2935	10.003	10.7257	10.513	10.7149	12.5294	9.80213	12.3479	10.5519	11.1149	9.58083	10.7551
ENSMUSG00000003868	12.0171	14.0679	12.7096	13.6055	13.3402	13.8693	12.5516	12.7472	13.1659	10.9747	12.8404	13.4264	14.3651	12.9637	12.5195	11.9903	13.3451	13.0053	13.6195	12.1484	13.6159	14.2737	12.3458	12.8137	13	14.878	12.1052	13.4915	12.6041	13.1032	14.4896	13.9474	15.5575	13.3915	12.5422	13.7388	12.0772	12.9847	13.7044	13.602	13.4056	13.164	12.9389	14.2887	13.2683	13.6119	13.786	14.59	11.852
ENSMUSG00000003872	13.4965	12.4193	10.4057	11.7779	13.4068	13.481	12.5094	14.0523	12.6275	13.3231	12.9999	13.6905	11.683	12.2285	12.1991	14.2223	12.6764	12.1648	14.7473	11.7019	10.9879	13.8436	11.1913	12.333	10.8422	14.3803	13.5308	11.4564	12.08	12.2814	13.2676	13.005	12.2968	14.6787	12.9938	10.8573	11.2857	12.9353	11.6428	11.6665	11.0418	14.057	13.6759	13.0939	13.2938	12.5831	13.2905	15.0712	11.8788
ENSMUSG00000003873	12.3026	12.4468	12.2539	12.184	14.4944	14.2575	12.6993	13.0517	13.6308	11.649	13.3788	13.8666	13.3077	12.0815	11.6498	13.7552	13.5196	12.585	13.7713	11.6549	13.7161	13.9511	12.2515	13.0855	12.4672	13.4374	11.9801	12.7126	13.2281	12.0303	13.068	14.9735	11.6888	13.5576	14.8618	13.7157	10.6729	11.7257	12.7907	14.3278	12.6902	12.4752	13.7032	12.7769	12.9359	11.739	13.3552	12.8838	12.8419
ENSMUSG00000003882	0.259548	0.302239	0.12659	0.203067	0.221966	0.323544	0.442999	0.304539	0.513909	0.372023	0.478525	0.396188	0.438433	0.514627	0.160213	0.493109	0.203521	0.420238	0.281933	0.164485	0.250293	0.295689	0.329848	0.25084	0.293033	0.20955	0.37516	0.175866	0.324462	0.410901	0.24939	0.31413	0.221065	0.249144	0.431075	0.0691549	0.331931	0.419658	0.327967	0.134407	0.186621	0.178582	0.163783	0.341368	0.178956	0.395696	0.430812	0.328111	0.160524
ENSMUSG00000003923	17.9867	17.9695	19.191	18.4566	18.8671	17.5792	17.8887	17.8808	18.1581	17.0898	16.5689	19.5232	19.6521	19.8744	20.9421	17.4145	18.375	18.5568	19.3449	17.8584	17.2952	19.408	17.317	19.1474	19.8996	19.1738	16.9072	17.2852	17.4461	17.6916	17.5072	17.1724	19.8682	17.9799	17.6125	17.0121	18.869	18.2428	18.3662	17.9836	16.9514	17.348	17.3337	17.9462	17.103	18.0174	17.5556	18.1336	17.4168
ENSMUSG00000003929	12.0949	12.0071	11.8994	10.8528	10.1217	11.5182	11.6656	11.442	11.0857	10.0679	10.7269	11.1593	11.2703	10.3661	11.7871	15.0269	12.0949	9.66547	11.7544	10.809	9.78646	9.75774	10.9557	9.74095	9.35041	11.4728	11.3549	11.9338	10.4327	9.95294	9.77609	11.0155	10.4177	10.6509	10.6742	10.4424	9.243	9.55338	10.6355	10.7525	9.26886	10.3322	8.40754	9.94843	10.226	9.7605	10.6841	10.1714	10.7016
ENSMUSG00000003934	129.748	131.996	114.437	111.822	158.218	137.506	132.773	137.717	133.861	132.138	117.418	127.837	121.755	132.7	130.413	137.759	133.684	141.576	143.07	118.946	142.967	144.001	117.214	108.488	139.59	130.314	139.034	128.508	135.949	127.653	156.542	125.149	131.119	136.24	157.63	166.894	128.942	120.96	126.478	131.45	134.243	127.559	140.089	132.109	157.251	137.069	152.4	143.384	122.533
ENSMUSG00000003948	89.8814	48.8528	39.7998	44.7199	60.0197	59.7263	57.7164	82.1169	52.7368	47.0609	98.1176	104.109	57.4605	46.3655	70.9056	125.561	54.2237	52.9721	107.633	38.701	53.5627	55.9928	51.1736	36.6853	40.3053	86.3083	65.0778	66.8544	58.1785	57.2294	61.1255	90.1762	55.9848	55.5384	63.1012	48.685	34.6996	42.0151	60.9551	58.4669	57.4793	69.4174	50.9912	53.4972	54.786	42.7615	82.8021	66.8471	51.983
ENSMUSG00000003949	46.9782	72.6473	82.7137	84.1601	51.3852	64.9893	58.075	51.4672	57.6067	84.1236	54.7513	51.6585	69.1951	49.0366	81.3881	53.0741	101.324	70.1797	71.8929	98.3385	48.9573	51.88	81.4961	65.72	64.7869	84.3175	68.8794	58.7143	68.2368	50.1299	79.0068	53.9675	51.5359	99.367	57.3946	98.9376	42.1042	74.4769	80.7269	63.0099	52.7827	67.8867	62.8381	61.9095	63.5292	72.7817	55.0578	60.7661	50.3242
ENSMUSG00000003955	12.4064	12.4193	13.216	12.2292	12.9184	10.8927	10.1046	10.4631	11.6241	10.9514	12.98	12.0837	11.1929	12.106	12.4966	10.7965	12.2694	10.5723	11.0388	11.7724	11.6637	12.3114	12.1337	12.0612	10.6557	12.0229	10.8296	10.1249	10.8819	11.1628	11.447	12.5861	10.8875	10.2772	11.208	10.4193	10.8516	12.096	10.9166	13.2794	12.2548	12.1691	10.2637	11.0213	11.8878	10.4728	11.6535	10.412	10.6213
ENSMUSG00000003970	138.832	146.339	143.857	151.398	150.56	146.846	139.84	134.106	145.754	138.113	142.68	137.323	139.086	145.198	137.829	140.069	143.337	134.366	122.793	146.627	151.427	160.586	134.013	149.877	166.682	143.437	126.879	134.663	138.096	156.987	142.701	132.228	148.28	144.171	140.592	141.145	152.484	141.128	137.254	144.81	157.166	137.712	140.772	152.762	140.02	146.698	136.05	143.844	153.033
ENSMUSG00000003974	17.4935	17.997	19.2416	21.7508	20.3987	17.6224	18.7536	19.9908	18.3294	19.1824	15.0935	15.7375	18.2079	18.306	20.5988	20.9701	17.997	20.6801	16.5907	19.0098	19.2475	19.8918	18.1652	18.5203	26.3463	21.5312	21.3841	19.6217	17.1965	24.2432	20.3502	16.8374	17.7681	20.0976	21.2458	28.8376	25.1757	23.2046	21.6927	15.188	19.533	18.496	21.2918	18.7752	18.2023	22.2117	22.4022	19.0523	16.4805
ENSMUSG00000003992	31.4053	26.4597	28.0017	22.3148	27.5238	27.2424	27.1917	30.3887	26.3072	25.6231	28.213	30.0662	27.8534	27.9369	31.4932	31.6109	25.5855	30.4562	27.1306	25.2132	27.2569	28.1173	21.6286	25.4811	26.1066	29.9132	26.2112	27.0583	25.1832	29.4023	22.1957	29.8423	28.4898	24.4992	26.3982	20.977	28.7759	26.5865	24.5273	27.177	24.4474	23.8535	26.2872	25.3587	24.6703	26.5644	28.5198	27.4738	27.6904
ENSMUSG00000004018	2.33593	2.03324	2.20266	1.98555	2.04209	1.94127	1.96185	2.24054	2.30035	2.02287	2.19324	2.39914	2.52744	2.13203	2.40319	2.1022	2.00613	2.16754	2.14703	2.32629	2.00234	2.25799	1.53144	1.94401	2.13115	1.6502	2.00085	1.80891	2.02165	1.55229	1.72079	1.75913	2.29355	2.15925	2.11432	1.68277	1.96605	1.70332	2.15521	1.77417	1.7729	1.63275	1.71972	2.60903	1.66173	2.05762	2.15406	2.778	2.0333
ENSMUSG00000004031	36.4405	32.9715	32.4323	34.1153	39.0883	39.2136	36.8744	47.8127	39.2773	30.9709	33.1578	41.1375	36.8542	22.8642	37.4898	44.6134	41.8962	39.237	56.2565	32.6855	31.4368	33.4935	37.6027	25.8156	29.9426	37.8761	39.2168	42.3084	40.3081	34.8353	46.0374	38.3657	31.2531	38.5758	41.999	47.8552	22.4692	28.6601	33.8744	33.4673	32.6587	34.9766	36.3326	36.2581	36.7114	33.3967	45.343	42.2388	30.8473
ENSMUSG00000004032	34.1046	39.0438	36.2553	39.7786	40.0427	36.3017	33.2038	38.6113	36.7078	32.6217	37.6639	35.5909	38.2984	41.4888	41.5866	37.7878	36.0232	38.4407	38.0826	41.0742	39.3961	44.3802	32.6079	38.2113	42.5164	41.2027	33.9895	38.7409	35.2166	43.9893	37.4085	36.46	33.0769	39.6762	38.9199	37.2284	39.27	40.0896	38.1379	40.994	43.1095	38.038	40.7274	38.6233	41.4154	39.596	40.3455	39.1983	33.3087
ENSMUSG00000004035	13.3148	18.6839	17.8745	15.8618	16.936	14.3869	13.6908	14.6396	16.3227	15.9737	13.1993	12.3478	16.1704	16.5171	14.0301	14.2223	14.6535	15.593	13.3376	16.1195	19.2976	16.4511	12.6285	14.6323	19.127	15.821	15.3316	14.1196	14.7755	11.9161	17.8314	13.6123	15.8614	19.3294	16.4424	20.4007	19.5839	15.9964	15.8596	15.4299	15.8939	14.7968	17.1972	16.6783	17.9722	18.3339	15.7677	15.7931	15.1963
ENSMUSG00000004038	0.0519096	0.0549526	0.101272	0	0.0443933	0	0.0421904	0.0217528	0.0489437	0	0.0199385	0	0	0.0245061	0	0	0	0	0.0216872	0	0.0250293	0.0806425	0.0235606	0.0209033	0	0	0	0	0.0499172	0.0684835	0	0.041884	0	0.0622861	0.0205274	0.0691549	0	0	0	0	0.0622071	0.0255117	0	0.0243834	0.0255651	0.0263797	0	0.0437481	0
ENSMUSG00000004040	37.8161	34.5377	38.1035	38.7182	37.5567	38.4371	40.2074	40.3732	40.2072	37.9696	41.3725	36.7794	36.2868	39.1362	34.0109	34.3619	37.0989	35.6539	31.6416	40.3458	35.3414	40.2406	40.0295	41.1377	41.6373	36.514	36.0154	36.8063	40.2832	40.0857	36.9097	33.3815	37.7193	37.7869	35.2866	36.2371	41.4403	36.4362	35.8187	44.3273	44.7891	38.038	36.8785	38.7452	36.9927	38.9892	35.9513	37.6452	42.084
ENSMUSG00000004043	1.84279	1.70353	1.9748	1.48916	1.59816	2.32952	1.85638	1.50094	1.83539	2.18563	1.87422	2.04697	1.5732	2.45061	1.62501	1.55719	1.30835	1.3713	1.32292	2.25579	1.72702	2.06982	1.6728	1.98582	1.70492	1.41446	2.05088	1.25619	1.49752	1.52947	0.847926	1.90572	2.37645	1.68172	1.80641	1.75192	1.88945	1.40709	2.24892	2.71502	2.51939	1.19905	1.52864	2.02382	1.89182	1.53002	1.31398	1.79367	2.80917
ENSMUSG00000004044	18.7913	14.4525	15.1908	13.3573	16.4477	16.7812	18.4794	18.8814	15.7599	20.1125	19.7591	18.4667	15.4483	21.5898	16.5706	18.0115	16.1363	15.6815	13.9882	17.5999	18.2964	19.8649	20.7569	17.0989	16.3299	18.4666	16.1569	16.7324	18.3196	17.4861	18.8539	20.6488	22.521	20.5959	21.8411	16.4128	24.7927	18.5884	16.6561	27.9566	22.9544	21.6594	18.5894	20.8722	22.0115	15.8015	17.1463	17.6961	19.4501
ENSMUSG00000004054	16.9744	17.8046	18.077	18.0955	18.0681	17.2557	16.5597	15.5098	16.078	17.5781	16.8481	17.3002	15.0357	17.8404	13.9385	13.9628	18.0552	16.8759	17.5232	15.3911	19.9484	16.8812	16.4453	18.5412	19.4734	18.9119	18.5329	16.5566	17.3712	15.2718	17.6319	17.0049	18.2103	19.2049	17.5304	22.775	17.5923	19.5017	18.0851	16.3707	15.614	17.1694	19.4083	18.19	18.6369	18.2812	17.3186	18.2648	19.3699
ENSMUSG00000004056	34.9611	30.1964	33.7235	32.0621	31.9854	33.0878	31.3896	32.738	30.1004	32.552	41.213	37.8579	30.355	34.8231	35.7046	38.3068	32.3889	29.0407	32.6825	42.4606	33.9898	31.343	40.053	33.1527	30.0758	37.4046	34.0395	32.887	31.7473	34.9038	34.1415	39.5175	32.5519	35.1086	32.5975	30.359	34.0612	31.5977	32.9373	37.0425	40.1858	33.2418	32.0196	32.7225	32.6466	29.8091	32.914	32.5048	33.6833
ENSMUSG00000004069	32.5733	31.323	33.2931	34.3184	33.5391	32.5701	35.4188	33.9562	32.9146	34.1098	34.1547	32.2012	33.5014	35.7789	33.6904	34.6474	37.0408	33.5306	32.8127	32.662	34.1149	34.6494	34.6105	33.4453	34.2049	33.9994	33.6894	34.1181	34.5427	36.3648	33.8422	33.3397	32.4137	33.2815	32.1459	31.5346	36.155	33.2517	32.7967	34.1124	37.2309	35.6143	34.3672	32.5519	36.0212	34.2409	33.7757	34.4954	34.2183
ENSMUSG00000004070	23.8784	24.6462	23.3431	23.1948	22.7294	23.2736	24.0485	21.8833	21.4863	22.4376	24.1057	21.218	22.2053	23.6729	23.4368	23.7212	22.8525	22.6044	22.1209	21.1481	23.8279	25.8594	20.5213	22.2829	24.5348	24.1506	22.3095	20.8025	22.0384	23.3985	23.0436	23.9576	23.5987	23.1704	23.0317	24.1811	24.9714	23.8464	22.4189	22.9029	21.928	23.1136	23.2026	20.5552	22.0115	22.4228	22.6822	22.4646	23.8646
ENSMUSG00000004071	116.589	115.428	118.311	111.1	119.063	117.015	113.091	114.311	116.339	111.816	110.998	109.128	114.844	118.046	116.223	117.204	115.716	114.902	109.13	110.346	118.914	122.63	109.698	112.46	118.465	111.978	112.473	110.921	117.555	119.184	118.086	117.15	118.519	117.949	118.279	113.598	115.64	115.603	117.366	117.848	118.722	112.43	115.604	118.138	113.611	107.603	114.941	119.979	115.524
ENSMUSG00000004085	6.61847	6.97898	8.81065	7.31042	9.01183	7.72192	7.69974	7.83102	6.70529	9.41683	7.9156	7.30746	8.61392	8.18503	8.23951	7.18902	9.56547	8.38264	9.60741	8.38873	6.98318	7.33847	7.65719	7.65061	8.28484	8.64392	8.37858	9.17018	7.18807	5.79827	9.60152	8.27209	7.40569	7.80652	8.64203	9.03624	9.60047	9.20778	7.51983	9.27406	7.12271	8.01068	9.41753	7.51009	8.28308	8.67893	8.05618	7.45905	6.09991
ENSMUSG00000004096	23.2814	25.4156	27.0396	25.8121	25.6593	25.6247	22.5297	24.5372	24.2271	24.0652	23.8864	23.133	27.7244	26.8587	27.3277	25.0448	27.0973	24.595	23.7041	26.717	24.4036	26.8002	24.2439	25.0213	26.7459	25.6698	22.8848	23.7671	24.5842	25.8411	25.4877	24.5859	23.4606	25.7657	25.7619	28.4457	25.8651	23.7971	23.52	25.5104	22.7367	23.0371	23.1753	25.8464	21.7814	25.1135	24.6424	27.6707	24.0518
ENSMUSG00000004098	3.52985	2.72015	3.51919	3.24908	3.90661	4.31392	3.60728	3.26292	3.71972	4.13875	5.84199	3.93987	2.52744	3.87196	2.54052	2.85484	3.57615	3.6052	3.51332	4.58208	3.80445	2.47304	4.85348	3.01008	1.94467	4.32196	3.57653	3.5927	4.46759	2.16865	4.83817	4.48159	4.69764	3.73716	4.00284	3.15807	3.34484	3.60412	3.42023	4.758	5.41202	3.54613	4.72242	5.26682	5.47093	3.29747	3.14493	3.84983	4.28064
ENSMUSG00000004099	38.8284	36.0764	35.0907	35.0404	42.0182	38.9979	38.9417	38.0457	38.7389	33.203	32.7391	34.4903	35.6936	33.6713	36.5285	34.3879	38.1747	35.9193	33.138	35.2468	38.1196	35.6171	38.5687	36.33	33.0594	34.6543	35.04	33.5654	39.4346	35.0407	36.9347	36.2506	38.6588	35.773	37.8115	34.1625	32.2484	35.5475	34.9051	37.3113	33.032	35.946	38.4345	40.9398	37.9386	38.0923	33.8618	38.7171	38.1779
ENSMUSG00000004100	7.0597	6.53935	6.70926	6.72378	6.96974	7.39838	6.66608	6.9609	7.68416	6.90567	7.3972	7.24143	7.14388	5.09726	6.91203	6.59209	7.06507	7.05557	7.2652	7.00236	7.93429	6.29011	7.32735	6.89809	6.55328	8.43437	6.87794	6.05483	7.51254	6.00372	6.83329	8.29303	7.21226	7.78576	8.66256	7.146	5.20876	6.39361	6.44222	7.76871	7.49595	8.0617	6.93349	7.90023	7.82291	6.93787	7.81924	6.3216	7.94593
ENSMUSG00000004105	3.29626	2.03324	2.10139	2.41424	2.35284	2.86876	2.36266	3.39344	2.27588	3.3017	4.48617	6.20694	3.09482	3.94548	2.54052	6.41042	2.82022	3.91485	4.98805	2.98423	2.72819	1.77413	2.52098	2.42478	1.73156	2.54079	4.35186	2.86411	2.62065	1.46098	2.64353	4.64912	2.76332	2.78211	3.59229	2.25906	2.50225	2.2464	1.71012	3.03759	3.5147	2.62771	1.9108	3.51121	2.58207	2.58521	4.04963	2.23115	2.56838
ENSMUSG00000004110	163.645	103.613	101.272	97.9235	108.697	122.559	126.107	150.725	120.915	90.0528	144.535	172.958	117.113	100.94	133.915	182.866	103.941	117.512	162.589	88.9158	101.619	94.0291	114.787	95.0265	84.8197	124.237	144.562	134.337	137.147	132.675	120.256	138.762	126.284	100.343	126.818	77.4995	80.0209	89.708	112.423	130.348	122.89	123.298	104.657	117.601	122.073	99.1878	120.132	117.157	125.797
ENSMUSG00000004113	92.6586	83.0883	85.6759	78.948	85.7678	88.457	91.6375	91.2748	94.6326	69.8473	78.837	90.4408	82.1417	65.8478	90.0853	92.2115	92.4275	81.4819	91.9319	86.0961	79.5181	75.1857	88.8941	77.6767	68.25	78.9478	86.2118	86.0489	99.46	81.8606	79.306	85.7365	91.8803	76.4458	84.4086	72.0594	60.9732	70.774	84.8264	86.9342	87.4943	89.0869	81.1819	91.5353	89.0687	81.1441	74.1212	90.0773	95.5652
ENSMUSG00000004127	4.41231	4.47863	3.72174	4.58029	4.86106	4.70218	4.70423	4.28531	5.09014	3.55747	4.10734	3.74177	3.97169	5.39133	5.40146	4.93109	4.15764	5.08709	3.94706	4.01813	4.58036	3.46763	3.91106	4.53602	4.2623	4.5577	4.62698	4.07005	3.619	4.22315	4.5389	4.31405	5.11214	4.56764	4.86499	4.88694	4.2385	3.90035	4.287	4.27413	4.07456	4.23494	5.02268	5.1449	3.88589	4.35266	4.15734	4.6373	4.73545
ENSMUSG00000004151	37.5306	34.2629	34.8122	33.9574	36.2471	36.4527	31.2842	40.7213	29.9046	41.9456	41.4921	40.5652	31.3867	36.7591	36.3683	46.5859	30.7025	29.1734	43.6346	24.4143	31.3367	30.7517	25.7989	35.2848	28.1844	50.9468	37.9912	36.53	32.7706	23.9008	29.5527	40.795	29.678	38.0983	36.313	37.4589	32.7335	38.1642	38.0677	28.4136	28.7397	42.7321	37.4791	33.5028	29.5532	29.8091	43.9644	37.339	27.7171
ENSMUSG00000004187	150.097	139.14	144.059	138.808	154.822	154.417	149.037	163.081	152.949	143.438	153.008	154.513	138.829	123.217	139.088	162.181	164.009	163.141	173.606	138.332	148.624	143.06	146.5	139.843	130.586	167.142	153.065	149.311	160.134	143.633	162.478	166.321	149.357	160.511	175.427	163.39	118.985	149.867	142.15	138.896	137.104	165.112	172.737	158.858	168.729	143.981	160.757	171.339	144.257
ENSMUSG00000004207	832.707	765.627	758.197	758.907	750.446	793.999	805.203	801.874	813.591	749.254	822.465	831.774	770.92	794.707	793.968	883.964	779.31	789.738	808.172	759.873	793.879	858.143	747.201	793.511	815.99	796.079	772.03	765.321	770.821	826.231	806.428	786.539	798.295	790.535	800.958	794.497	789.409	749.953	768.428	776.871	777.029	749.1	757.606	779.903	783.774	763.166	813.071	791.775	770.943
ENSMUSG00000004221	24.1899	23.6021	22.1785	23.1045	21.7083	23.5325	24.0485	24.4502	22.9301	19.9962	23.3082	25.0258	24.707	22.3985	25.9316	25.5898	23.2595	24.1084	21.5353	23.8033	21.0496	21.2896	22.5004	22.5129	21.6578	22.5528	24.6855	23.4405	22.2631	22.3941	22.7444	23.4131	22.8803	21.0527	24.017	21.9451	21.7798	19.4277	23.4965	26.0749	21.2748	23.5983	22.6294	23.6031	22.2416	21.4995	23.1131	22.924	24.1053
ENSMUSG00000004231	0.285503	0	0.0506359	0.135378	0.0443933	0.172557	0.0421904	0.0652585	0.0244718	0.720794	0.179447	0.0660313	0.0515804	1.12728	0.0228875	0.129766	0	0.0663534	0.130123	0.0704935	0.0250293	0.107523	0.0706818	0.0209033	0.0266393	0.366712	0.0250107	0.0251238	0	0.205451	0	0.272246	0.248699	0.10381	0.0205274	0.0230516	0.408531	0.271543	0.0702787	0.107525	0.0311035	0.280629	0.136486	0.0975337	0	0.131899	0.0861624	0	0.107016
ENSMUSG00000004233	4.67186	4.09397	3.9496	3.81315	3.46268	3.73154	4.05027	4.6551	4.16021	4.1155	4.72544	4.60018	3.97169	4.72967	3.38735	4.69752	3.28541	3.89273	4.01212	3.85365	3.55416	3.19882	3.8875	3.74169	3.40984	5.68403	4.50192	3.66807	3.51916	3.26438	3.81567	4.67006	3.89628	3.92402	3.73598	3.87267	3.19164	3.8016	3.86533	3.52146	3.67022	3.13794	3.13918	3.73066	3.24676	3.87782	4.07117	4.44043	3.53153
ENSMUSG00000004263	103.222	100.096	106.563	107.468	106.522	110.501	114.61	108.699	112.571	100.679	102.185	104.638	99.5501	94.5199	98.4164	100.568	105.598	100.923	100.542	103.719	107.15	107.228	119.617	108.07	108.209	103.832	107.746	112.027	120.126	113.911	112.899	102.658	118.104	106.26	108.528	97.8772	105.503	109.531	106.097	104.219	106.312	110.823	118.415	116.772	113.33	110.742	101.155	109.676	113.731
ENSMUSG00000004264	21.6203	21.2941	21.6722	21.0739	22.2632	21.0951	21.3061	20.8392	21.6821	20.996	20.8956	19.4132	20.9416	21.8104	19.8206	22.4235	20.9626	21.0561	22.0125	20.7721	23.7778	22.8218	19.7438	21.4468	20.4324	23.5219	19.6834	19.0438	22.6374	21.8691	21.3727	21.298	21.2223	22.1531	21.8411	22.5906	20.9627	20.341	20.2637	22.2577	23.8564	21.9911	21.0188	21.7012	21.9348	22.37	18.8696	23.5584	20.2795
ENSMUSG00000004266	1.32369	1.48372	1.6963	1.10559	1.59816	1.35889	1.28681	1.67497	0.978874	2.04613	2.83127	1.58475	1.34109	2.13203	1.41903	1.73886	1.16298	2.63202	0.997609	1.36288	2.02737	1.66661	1.20159	1.52594	1.4918	2.01692	1.55066	1.75866	1.39768	1.27836	1.49634	1.15181	1.13296	1.53639	1.53955	1.49836	1.60859	1.45646	1.24159	1.93546	1.18193	1.50519	1.69243	1.1704	1.84069	1.45089	1.91711	1.11558	1.57848
ENSMUSG00000004267	431.187	436.049	446.431	438.783	446.086	440.581	436.712	436.144	440.616	442.963	404.573	400.083	440.935	444.001	430.789	435.857	456.642	434.614	427.953	422.726	440.891	449.205	415.35	438.719	445.303	456.452	414.577	416.226	420.477	451.124	446.458	435.656	430.055	445.927	441.626	440.978	419.05	454.785	434.768	414.994	418.436	434.413	459.439	433.464	435.629	422.392	440.484	455.09	415.195
ENSMUSG00000004268	11.4201	12.5292	10.8614	11.8682	12.2525	11.1731	11.6867	10.7024	10.3271	10.0214	12.3619	11.4894	12.1988	11.2728	12.3822	10.3553	11.4553	10.9483	11.2123	10.574	12.1642	13.4135	10.6965	11.246	11.9344	12.1015	10.8796	10.0244	13.278	10.7519	11.7213	10.9736	10.998	11.4399	12.1112	12.5631	10.7239	11.5036	10.8229	12.8224	12.6902	11.2507	11.2191	10.9969	11.7344	11.7654	12.1058	11.9214	10.6481
ENSMUSG00000004270	10.5376	10.4135	11.0133	10.6723	12.0528	10.1809	11.2648	10.9852	11.0368	10.8584	10.368	11.4014	10.1098	12.6941	10.7571	9.966	10.4377	12.8283	10.7568	9.91609	11.2882	9.89214	11.6625	10.9324	11.8811	11.3157	11.1047	10.2756	12.5292	10.3867	10.8235	10.3453	10.8598	10.3602	10.51	10.8112	11.8985	11.4295	10.5418	12.4192	10.4819	12.3732	12.5294	11.0457	11.5554	12.0028	12.2566	10.8933	12.8954
ENSMUSG00000004285	35.2206	41.2968	37.2933	38.2443	37.0462	34.3604	33.1827	34.413	35.2884	35.0166	37.6639	38.6943	39.5364	39.4058	39.8014	38.4106	35.2382	33.0882	36.9332	35.1998	35.7418	40.5363	33.7859	38.7966	40.2254	40.2597	32.839	36.3541	35.7906	38.3964	36.1865	35.7061	34.2928	37.9114	37.3804	37.6894	36.6401	36.3374	36.4747	35.9941	37.0132	37.2726	35.4318	37.4529	33.797	36.6414	39.2254	39.0014	35.556
ENSMUSG00000004296	0	0	0	0	0	0	0.0210952	0	0	0	0	0	0	0	0	0	0	0	0.0433743	0	0	0.0268808	0	0	0	0	0	0	0	0	0	0	0	0	0	0	0	0	0.0234262	0	0	0	0	0	0	0	0	0.021874	0
ENSMUSG00000004317	22.1394	23.3548	27.7991	24.6614	22.7516	23.4246	27.6769	21.6441	23.8356	24.0652	16.7683	19.8094	25.9707	29.3583	23.9175	19.2053	22.4163	22.0514	16.0485	26.2471	23.903	25.8862	24.5737	29.1183	27.0389	21.8194	22.4096	22.938	24.734	24.6541	21.1982	19.9996	23.5158	21.115	22.0054	21.0922	31.2271	27.0309	24.3164	24.1394	24.1986	22.3738	23.3118	24.8223	20.1453	24.9816	21.476	23.6458	30.1517
ENSMUSG00000004319	106.467	108.394	113.399	109.228	103.015	109.854	105.898	106.632	106.673	105.492	94.0102	106.376	112.162	114.443	112.79	108.38	105.366	105.48	103.318	109.711	102.72	104.163	103.643	106.795	113.297	102.967	104.019	102.43	96.7894	112.473	96.1399	98.0714	99.8939	98.4327	102.288	105.553	110.303	103.014	102.724	100.832	95.3635	97.2506	95.8678	98.3139	93.9261	102.723	103.481	99.3082	107.23
ENSMUSG00000004328	5.71005	3.62687	4.88636	5.7987	6.96974	10.6554	6.01213	6.98266	7.12131	8.53327	14.3956	4.226	3.58484	8.52811	7.00358	7.00734	4.59375	5.61792	3.90369	5.4985	4.40516	4.38157	3.39273	3.99253	1.97131	2.56698	2.95126	10.0998	8.61071	8.30934	8.65384	10.5757	8.64918	8.61624	3.83862	4.72558	5.20876	6.22081	7.87122	5.32251	12.8458	6.99021	8.7897	12.972	6.54466	8.09858	4.84663	3.5436	5.37755
ENSMUSG00000004341	0.0259548	0.0274763	0.0506359	0.180504	0	0	0	0.0435056	0.0489437	0.0465028	0.0199385	0	0.0257902	0	0.0915501	0.0519063	0	0.0442356	0.0650615	0.117489	0.0250293	0.0537617	0.0942424	0.25084	0.0266393	0.0523874	0.0250107	0.0753713	0.0499172	0.205451	0.099756	0.146594	0.0552663	0.0622861	0	0.0922065	0.0765995	0	0.0468525	0.188169	0.0311035	0.102047	0	0	0.0511301	0.0263797	0	0.0656221	0.026754
ENSMUSG00000004344	0	0	0	0	0	0	0	0	0	0	0	0	0	0	0	0	0.0290744	0	0	0	0	0	0	0.0209033	0	0	0	0	0	0	0	0	0	0	0	0	0	0	0	0	0	0	0	0	0	0	0	0	0
ENSMUSG00000004347	8.9544	8.98474	9.36764	8.43857	8.92305	8.15332	10.2101	8.91866	7.90441	8.02174	6.79904	7.54957	8.71708	12.253	9.22368	7.11116	7.35582	9.31159	6.9182	7.89528	9.16072	9.03196	7.61007	12.981	9.43033	7.88431	8.82877	9.09481	8.08658	13.4913	8.77853	7.66477	7.87545	8.42938	9.50418	9.26675	12.8942	8.39315	9.32365	9.11277	9.02003	7.55147	8.29835	7.29064	7.84848	9.12739	9.00397	9.40584	11.2634
ENSMUSG00000004356	16.7408	16.8155	16.1529	15.5459	16.3811	17.4714	16.8761	17.2282	16.543	14.4159	16.0505	18.8189	17.2536	15.2673	18.4016	17.6481	16.398	15.7257	17.1329	16.002	14.2417	14.1931	16.3746	16.2628	14.0123	18.4928	17.9077	19.2448	18.07	15.4316	15.1629	16.7536	15.2535	13.9313	15.334	13.7618	13.7624	15.552	17.0777	15.9406	16.7337	13.5722	16.078	15.5322	17.0519	17.5161	14.4537	16.843	16.4537
ENSMUSG00000004359	0	0.0274763	0	0	0	0	0.0210952	0.0652585	0	0	0.0797542	0.0440208	0	0.0245061	0	0	0	0	0	0	0.0500586	0	0	0	0	0	0.0250107	0.0502476	0	0.0456557	0.024939	0	0	0.0622861	0.0205274	0	0	0	0.0234262	0	0.0622071	0	0	0	0	0.0263797	0	0	0
ENSMUSG00000004360	48.0423	51.2158	50.2055	54.2415	50.5195	54.9378	46.3039	49.3571	47.3775	45.7123	55.1301	46.0018	44.7202	47.8113	53.2822	45.0546	49.9789	46.381	47.0178	46.5962	48.657	43.7889	55.7444	44.6286	38.9467	43.9792	45.8196	57.9606	55.2334	48.0754	50.4017	46.1562	49.4081	47.6281	43.1075	45.2273	39.8062	46.8535	47.7427	46.1821	48.6459	47.2477	50.9912	53.9361	48.1135	45.1885	40.5394	48.976	51.5817
ENSMUSG00000004364	65.3542	65.8332	72.1055	68.4788	64.3481	65.4638	67.0616	67.586	69.0596	66.3828	68.8677	67.9242	68.3698	73.8858	74.1556	69.0094	66.6966	63.7656	63.7169	67.3918	66.603	68.0623	66.276	67.2042	68.3299	70.6444	67.4538	67.583	63.9189	68.4835	60.2277	65.695	66.7341	66.3554	68.1304	64.2218	65.5947	65.985	66.0386	67.6334	62.4559	64.3916	63.466	64.5917	61.6885	65.7383	70.0716	66.6284	65.788
ENSMUSG00000004366	87.4936	52.2874	38.9137	75.6313	64.2371	64.8598	54.3412	82.552	72.2409	32.4822	64.1024	77.6528	71.8515	47.7623	80.2208	90.784	47.2459	84.9544	79.028	44.1759	60.8713	82.2822	51.2914	42.2665	71.9262	58.9882	80.3093	81.5769	77.721	108.181	75.6151	56.669	63.5563	60.895	77.8809	53.9638	38.1465	31.499	68.1938	64.0851	53.7469	56.7891	49.5444	50.0591	65.8045	61.5967	65.4188	66.9565	66.8314
ENSMUSG00000004371	0.181684	0.247287	0.101272	0.203067	0.177573	0.172557	0.337523	0.130517	0.122359	0.186011	0.159508	0.0660313	0.103161	0.171542	0.160213	0.0259531	0.174446	0.176942	0.0650615	0.140987	0.150176	0.161285	0.353409	0.25084	0.213115	0.183356	0.225096	0.226114	0.274544	0.182623	0.099756	0.146594	0.0552663	0.145334	0.328438	0.184413	0.0510663	0.197486	0.18741	0.188169	0.0933106	0.102047	0.218378	0.0975337	0.0511301	0.237418	0.193865	0.153118	0.053508
ENSMUSG00000004383	55.2318	47.5889	44.0279	45.1486	47.3232	49.5454	49.4049	61.1689	49.2618	45.1078	59.4567	63.1479	48.7177	44.4295	53.8773	68.9834	48.4379	51.5344	67.2736	39.9933	47.2804	46.3425	44.4353	42.7682	40.5184	56.4474	48.2956	52.4333	43.3281	48.1668	47.7333	58.491	51.3148	45.8218	52.3859	42.5072	42.6148	41.2499	47.3444	48.5746	43.4516	50.2836	44.1669	45.0118	49.4173	42.3658	63.0278	50.0478	43.3415
ENSMUSG00000004393	15.2874	15.4417	18.1023	16.3131	14.2058	15.5948	17.6989	17.1195	17.8889	15.4622	14.0567	15.7815	15.9899	15.7574	17.4632	15.7016	17.6772	16.9865	15.3979	16.8715	16.6445	15.8059	14.4662	18.0605	18.6742	17.0521	15.7567	16.4058	15.3745	15.6827	15.7365	16.1044	17.2155	15.5715	15.9087	16.3436	16.6987	17.0332	15.0631	15.7525	16.1116	17.2714	17.361	16.8733	17.282	17.4106	15.6385	17.6961	17.2296
ENSMUSG00000004394	40.8788	40.3077	37.7237	37.9285	38.6443	40.8313	36.8533	36.8058	38.9102	35.9932	38.9799	40.147	36.8026	38.7441	36.826	37.7618	40.2099	36.8482	36.4127	40.3223	42.4247	39.4879	38.3331	38.9011	40.1988	38.138	37.2909	36.7561	38.4861	38.8986	40.077	37.6956	39.4325	37.8076	37.5651	37.943	39.1423	38.0407	39.3327	41.1822	40.0614	39.9003	38.1615	38.3795	40.5718	38.6463	35.4127	37.864	39.7564
ENSMUSG00000004415	3.45199	4.97321	5.41804	4.80593	4.90546	3.92567	3.9237	3.67623	4.2581	5.37108	2.57207	3.19151	4.48749	3.25931	3.75356	2.59531	6.42544	4.3572	4.61936	5.56899	3.45404	2.90313	4.35871	5.45577	2.77049	4.5839	4.87708	4.14542	6.26461	2.23713	4.73841	3.68579	4.50421	5.41889	4.43392	5.0022	2.09372	5.06058	3.88876	3.89779	3.26587	4.5666	4.14917	4.68162	4.88293	3.7723	3.23109	4.22169	4.41441
ENSMUSG00000004446	5.3986	5.19302	5.41804	4.21929	5.83772	5.21985	6.07541	4.82913	5.26145	4.53403	5.30365	4.55616	3.89432	6.27355	5.37857	5.83945	5.08802	4.11391	4.29406	5.07553	4.9558	4.75791	3.91106	5.70661	4.92828	4.11241	3.9767	4.92426	4.9418	4.97647	4.71347	5.21456	5.85823	4.3185	4.98816	3.5269	5.51516	5.13463	4.77895	4.3279	5.34981	5.28092	5.07728	4.706	4.70397	4.64283	4.88972	5.05291	6.0464
ENSMUSG00000004451	9.68114	10.4959	12.5071	11.0108	10.4324	10.2456	10.632	10.1368	9.34825	13.0906	12.4217	9.00226	11.2703	12.6941	10.5512	10.4072	11.8914	11.7003	10.2147	11.5844	9.76143	9.75774	11.2384	11.7268	10.7357	11.7086	10.9047	10.4012	10.7072	9.03983	11.5218	11.204	10.1966	10.4018	9.48365	12.5401	11.541	12.096	10.1436	11.102	9.36217	10.5363	11.8743	10.5824	10.6606	11.1059	10.1887	11.2433	9.4174
ENSMUSG00000004455	44.6422	48.3033	48.5345	49.4807	46.9681	47.6041	46.2195	39.8077	44.3675	47.0841	48.7099	43.7787	45.0812	49.3797	40.1447	43.9127	46.2864	44.0144	43.6996	40.8158	47.6308	46.6114	43.4929	46.7816	40.2787	49.1132	41.4927	46.1021	45.6493	38.4421	47.5337	44.9834	44.4618	47.6281	45.6734	56.1537	42.1552	48.7296	43.7368	38.9242	41.5854	50.7938	47.6609	50.8882	48.0112	46.8504	45.4076	47.7948	42.0038
ENSMUSG00000004460	23.4631	23.767	24.2546	27.73	23.9058	24.7619	24.3649	25.1898	26.7233	26.7624	29.7084	27.9973	23.237	23.5993	24.2608	25.5638	26.1088	21.963	24.3547	21.0306	23.4525	24.1121	29.0031	24.5196	23.8422	27.5034	22.7847	27.6613	29.4262	27.0967	27.0838	26.1356	25.3396	25.5788	23.6476	22.4062	24.0267	25.4757	24.2696	26.8276	24.8517	24.6698	25.8777	24.7979	23.9289	22.8185	24.7071	25.4614	24.0251
ENSMUSG00000004462	6.15128	7.03393	6.75989	6.94941	6.17067	7.46309	6.94031	6.5476	6.48504	6.69641	6.16101	6.77921	6.55071	7.15577	7.23246	6.54019	6.33822	6.5911	7.91581	5.92146	6.30738	6.66644	7.16242	6.22919	5.96721	6.73178	6.60282	7.26077	6.03998	6.50594	7.18243	7.79042	6.77013	6.14556	6.81509	7.63009	5.97476	6.49235	6.58278	6.98915	6.84278	7.04123	6.55133	7.19311	5.87997	5.8563	6.4191	7.37155	6.71525
ENSMUSG00000004473	1.97256	1.89586	1.89885	1.69223	2.04209	1.66086	1.64542	1.39218	1.98222	1.76711	1.29601	1.98094	1.67636	1.93598	1.55635	3.14033	1.57002	1.88001	1.95184	2.06781	1.40164	1.74725	1.48432	1.42143	1.38525	1.88595	2.07589	1.78379	1.69718	1.55229	2.045	2.17797	1.82379	1.4741	2.11432	2.0977	1.20006	1.30834	1.63984	1.77417	1.61738	1.83684	1.52864	1.63369	2.17303	1.5564	1.80941	1.70618	2.19383
ENSMUSG00000004500	5.60623	5.77002	6.00035	6.27252	5.79332	5.67281	5.46365	5.19892	5.55511	6.18488	6.55978	6.95529	5.62226	6.37158	6.29407	6.30661	6.59988	6.52475	7.02664	5.85096	5.68165	5.24176	5.34826	6.62635	5.96721	6.07694	6.37773	6.35632	7.73716	6.20917	7.00786	6.5339	6.63196	5.81337	5.85031	5.99342	5.74496	5.45555	6.6062	6.12895	5.66084	5.84218	7.01538	6.36407	6.34014	6.46303	4.9328	5.42476	6.09991
ENSMUSG00000004508	18.9729	19.5906	21.3177	18.5694	20.1545	20.3186	21.8968	19.4035	20.0424	21.9958	17.5858	20.6018	18.93	24.7266	17.8752	18.6343	19.3054	19.5964	16.0051	17.8114	19.2225	18.279	19.6495	20.4434	21.9508	19.5929	16.307	17.6118	18.4943	16.3447	18.6045	21.4655	20.2551	18.6858	20.979	21.1153	24.8438	22.2419	18.5067	21.3438	20.2795	20.5369	20.0907	20.1163	19.3783	17.7272	21.6914	18.7461	20.2528
ENSMUSG00000004530	43.63	46.1052	47.8509	43.8851	45.2589	45.6629	46.3461	42.3527	47.6222	43.5034	38.9799	37.8579	44.6686	44.5765	45.4318	42.1998	49.0194	44.4346	39.9694	50.3324	47.2553	47.0952	44.0583	48.1403	48.9365	41.5694	46.6699	41.806	44.2516	47.8472	43.5435	40.3133	47.4462	46.4654	47.0077	45.6653	48.4109	45.9648	45.2829	45.6714	51.6319	44.722	43.2388	46.2066	44.8156	46.6921	44.3521	45.2793	47.5418
ENSMUSG00000004535	70.1298	75.7796	80.7896	75.4959	70.2967	73.0563	67.2514	70.4139	70.014	76.4972	80.3723	75.8259	72.4188	85.8202	78.5729	77.0548	67.627	71.0866	68.2929	72.8668	70.7078	70.1858	73.4855	75.7745	74.9365	77.2976	69.3046	70.4471	69.8341	74.122	73.0214	74.009	69.4422	68.8261	69.4852	70.0078	79.9699	77.4392	69.412	74.3	72.6268	72.4533	72.6924	70.0292	68.361	68.1388	74.8751	72.4031	71.0586
ENSMUSG00000004540	0	0	0.0253179	0	0	0.0215696	0.0210952	0.0652585	0.0489437	0	0.0199385	0	0	0	0.0228875	0.0778594	0	0	0.0216872	0	0	0	0.0471212	0.0418066	0	0	0.0250107	0	0.0499172	0.0456557	0.024939	0.020942	0	0	0.0205274	0	0	0.123429	0	0.0268813	0	0.0255117	0.136486	0.0243834	0.0255651	0.0263797	0.0430812	0	0.026754
ENSMUSG00000004542	0	0	0	0	0	0	0	0	0	0	0	0	0	0	0	0.0259531	0	0	0	0	0	0	0	0	0	0	0	0	0	0.0228278	0	0	0	0	0	0	0	0	0	0	0	0	0	0	0	0	0	0	0
ENSMUSG00000004552	0.155729	0	0	0	0.0221966	0.0215696	0	0	0	0.0232514	0.199385	0.0880417	0	0.0735182	0	0.103813	0	0.265413	0	0.0234978	0.0250293	0	0	0.0209033	0.079918	0.0523874	0.0750321	0	0	0.0684835	0.049878	0.020942	0	0	0.0205274	0.0230516	0.0510663	0	0.0234262	0.0268813	0	0	0.0272972	0	0.0255651	0.0791392	0.0646218	0.021874	0.026754
ENSMUSG00000004558	476.037	558.043	566.768	579.035	482.155	508.849	536.978	444.062	501.942	498.859	528.471	401.69	484.314	541.364	622.198	449.171	527.148	463.655	391.887	776.463	517.08	547.697	627.89	561.359	618.832	485.107	417.403	469.79	501.069	703.44	528.433	456.535	523.953	556.235	486.089	513.821	628.167	550.936	530.792	610.825	705.242	509.928	505.353	539.605	522.167	562.706	442.272	476.876	530.826
ENSMUSG00000004561	10.3819	11.4301	12.2286	10.6272	12.7187	12.4025	11.8766	11.5507	13.068	11.5327	12.5613	11.0492	10.084	9.6799	11.0089	11.056	12.7927	11.5676	11.646	9.65761	11.6637	9.46205	12.063	12.103	8.44467	11.0799	11.5299	11.6574	13.8271	8.81155	12.1702	13.8636	10.9151	12.125	11.8238	12.5401	8.17061	11.4048	11.2915	13.1181	11.5394	13.4447	13.3756	13.8254	16.0037	12.0292	10.9642	13.5182	13.2432
ENSMUSG00000004562	22.3471	28.2181	30.8119	26.8951	29.1664	28.5366	33.0772	24.9505	28.3873	28.6225	21.2346	25.7962	27.2602	27.2998	25.1763	19.7503	31.5457	25.1479	23.4221	32.5445	27.4822	25.3486	31.8539	35.3893	26.2131	26.5604	28.4372	24.5711	31.972	22.3713	26.1111	26.0937	29.5122	28.3194	28.8615	27.6619	25.3544	29.7957	26.9636	29.1663	29.7972	31.9662	32.4018	32.6738	31.4195	31.6293	22.9407	28.1082	32.0513
ENSMUSG00000004565	42.462	43.5774	46.8888	39.1694	47.5896	45.5982	47.4431	46.6163	50.461	48.1304	42.9476	43.9548	40.6453	45.8263	41.0831	36.6718	48.6124	41.3381	42.5502	43.471	49.6331	44.0846	46.5793	49.3318	40.7582	45.3937	43.7187	45.7253	48.9937	36.3648	44.99	49.1927	50.0437	45.8218	48.3831	39.9254	43.8404	52.3091	42.2375	47.338	45.66	52.0694	53.8574	52.4243	48.3947	47.1142	42.1119	50.9884	50.244
ENSMUSG00000004567	25.5136	27.6137	28.9384	26.128	29.9433	32.4191	28.6684	29.127	29.146	28.669	27.3756	29.56	28.0081	27.7164	25.5883	27.1729	31.662	28.6204	28.3017	27.046	28.5584	27.3916	26.8591	28.1568	24.9611	29.9132	28.3121	28.4401	30.5743	23.2616	29.7273	30.8476	29.457	28.7969	30.1137	31.0736	26.4268	29.6476	26.4717	25.9674	28.8641	30.4865	31.2553	30.9426	31.6496	28.0417	28.3905	31.5861	26.6202
ENSMUSG00000004568	34.6756	35.5543	34.3818	35.5819	34.2494	34.8781	36.1782	34.4347	32.9636	35.2957	36.9661	33.4779	33.8883	33.3037	33.2785	31.9483	35.2382	34.2162	34.3091	34.4478	34.2151	30.7517	37.3907	34.7413	32.9529	35.8592	34.1646	35.2235	37.1633	34.8581	36.5855	36.6694	34.6244	33.7383	33.8086	33.0791	36.1294	36.5843	34.6943	39.1392	35.0848	36.2266	36.5236	37.0628	33.4902	34.8212	33.431	31.9799	37.4288
ENSMUSG00000004591	17.4935	15.9088	16.5833	16.7869	14.8052	15.8968	16.623	16.3146	16.3227	15.5785	18.3435	17.8064	17.4857	17.6934	17.7378	15.7535	15.4676	16.2123	15.0075	17.5294	14.8674	15.0264	17.2228	16.4718	14.5717	17.2093	15.9568	17.6118	16.273	15.5914	15.2876	15.6018	15.8891	14.741	14.8208	15.6521	16.8519	17.0332	13.8683	16.8546	16.3605	16.1744	14.5767	13.3621	15.3135	15.8806	15.4661	15.29	16.8283
ENSMUSG00000004609	1.81684	1.92334	2.32925	1.82761	2.41943	1.89813	2.15171	1.936	2.15352	2.27864	2.85121	1.91491	2.16638	2.37709	1.94544	2.25792	2.23873	3.03014	1.95184	2.25579	1.57685	1.55909	1.86129	2.11123	1.7582	2.14788	2.62612	2.36164	1.94677	1.6436	1.77067	1.98949	2.37645	1.74401	2.34012	2.48958	2.70651	2.51795	1.85067	2.15051	2.05283	2.19401	1.88351	2.60903	2.81216	1.71468	2.30484	1.74992	1.76576
ENSMUSG00000004610	17.5973	15.0845	17.3681	16.8771	16.026	17.0184	15.6315	15.8796	15.0257	15.0204	18.3235	19.5012	15.861	18.4776	18.6533	19.4129	14.3918	14.9737	16.4172	18.7983	16.8197	19.623	15.4086	15.1549	16.8893	17.1307	13.4057	15.4762	15.0001	18.2166	17.8065	15.874	15.972	17.0249	16.8119	16.4358	18.6647	16.2432	15.2973	18.0643	20.0307	15.9703	15.4775	18.0437	15.6714	15.0892	17.5556	15.8587	16.0791
ENSMUSG00000004612	0	0.109905	0	0	0.0665899	0	0.0210952	0.0652585	0	0	0.13957	0	0	0	0.0228875	0.0778594	0.0290744	0.0663534	0	0.0234978	0	0.0537617	0	0	0	0.0523874	0	0.0251238	0.0499172	0.0684835	0.124695	0.041884	0.0552663	0.020762	0.0615822	0.0230516	0.0765995	0.0246857	0.0234262	0	0	0.0255117	0.0818916	0.0487668	0	0.0527595	0	0.0437481	0.026754
ENSMUSG00000004613	0	0	0	0	0	0	0	0	0	0	0	0	0	0	0	0	0	0	0	0	0	0	0	0	0	0	0	0	0	0	0	0	0	0	0	0	0	0	0	0	0	0	0	0	0	0	0	0	0
ENSMUSG00000004626	11.2644	9.45184	9.49423	8.25807	12.5633	11.7554	10.0202	12.4644	10.9879	9.34707	10.9064	14.1307	8.17549	8.65064	11.192	10.2515	11.4553	13.2707	14.4653	8.78819	10.3371	8.25241	9.6834	10.7234	5.94057	11.6562	13.7559	12.3107	12.9036	6.77987	11.048	12.8793	11.1362	10.9208	14.8208	13.9462	5.6173	9.13372	10.8932	12.4998	9.76651	10.817	13.13	12.1429	14.1119	10.0771	10.6841	14.8744	12.9757
ENSMUSG00000004630	0.155729	0.137381	0.354451	0.270756	0.355146	0.215696	0.232047	0.174023	0.171303	0.16276	0.13957	0.220104	0.206321	0.318579	0.160213	0.389297	0.174446	0.464474	0.30362	0.0939914	0.100117	0.161285	0.306288	0.104517	0.106557	0.130969	0.37516	0.351733	0.124793	0.114139	0.274329	0.293188	0.193432	0.269906	0.328438	0.484084	0.0765995	0.320915	0.18741	0.564508	0.217725	0.382676	0.136486	0.0975337	0.15339	0.131899	0.172325	0.240615	0.214032
ENSMUSG00000004631	14.379	14.0953	13.6464	15.6813	14.7608	13.6751	14.4713	14.0306	13.5819	13.8113	13.4585	14.4608	15.2936	13.7969	15.0829	14.7673	14.0429	14.1554	13.0557	16.3075	15.8435	15.2683	14.8903	15.4266	16.6762	14.3018	13.956	14.9486	16.3978	16.6872	16.3101	13.9264	14.1482	15.3639	15.1492	15.6521	16.0348	15.6754	13.7746	14.4622	16.0805	13.9294	13.8943	15.4347	13.345	12.9788	13.3983	15.0275	14.6612
ENSMUSG00000004633	18.0645	19.3158	21.0645	22.2923	19.3999	18.1185	19.6185	18.3811	19.553	21.1588	15.1732	14.3508	20.3742	19.9234	20.3241	16.039	16.5724	21.6312	16.634	16.378	22.0258	22.1498	17.4348	20.6943	22.2971	17.8641	22.2845	22.9631	19.1682	20.5907	19.3527	15.3086	21.0012	22.07	19.1726	25.472	18.9967	19.1314	19.4906	17.1503	17.0447	16.7867	19.0261	18.4826	17.3331	22.0007	18.6542	17.6742	18.1124
ENSMUSG00000004637	13.6522	13.5183	15.8237	13.4476	15.0937	14.6242	14.6401	13.4215	13.8021	16.2062	12.2821	12.5459	14.1846	17.1052	13.3892	12.9247	13.9848	13.4255	13.9882	15.1796	14.1916	14.7038	11.1442	16.0328	14.5451	14.7994	14.4812	12.4363	11.9052	12.7151	12.2949	14.0311	15.1982	13.5576	13.9381	15.191	17.3115	15.8482	12.861	14.3815	13.9344	13.8784	16.6786	15.4103	14.8022	14.2451	15.6169	15.7056	13.6178
ENSMUSG00000004642	12.1728	13.3535	12.1779	13.3348	13.1626	13.6751	13.8806	11.9423	14.7076	11.0909	12.2223	11.6655	13.0498	14.4096	13.2977	12.9247	13.5777	12.8283	11.4074	14.0047	12.1893	14.0587	13.2411	15.4057	13.959	11.63	12.2302	12.7378	12.5292	12.7836	12.4446	12.0626	13.8719	12.8102	12.4396	11.0648	13.456	12.8119	12.861	13.817	11.6016	12.1946	12.9662	13.4596	13.1149	13.269	13.1182	12.8838	13.27
ENSMUSG00000004651	0.0519096	0.0274763	0.0506359	0	0	0	0.0210952	0.0652585	0.0978874	0.0232514	0	0	0	0	0.0915501	0	0.0581488	0.0221178	0.0650615	0	0	0.0268808	0	0	0	0.0261937	0.0750321	0.0502476	0	0.0456557	0.074817	0.041884	0	0	0.0615822	0	0.0255332	0	0.0468525	0.0537627	0	0	0.0272972	0.0487668	0	0	0.0646218	0	0
ENSMUSG00000004654	0	0	0	0	0	0	0.0210952	0	0	0	0.0199385	0	0	0.0245061	0	0	0	0	0.0216872	0	0.0250293	0	0	0	0	0.0523874	0.0500214	0.0251238	0	0	0	0.041884	0	0	0	0	0	0.0246857	0.0468525	0.0268813	0.0311035	0	0	0	0	0	0	0.021874	0
ENSMUSG00000004655	3.42603	0.137381	0.227862	0.112815	0.0221966	1.85499	0.738331	3.28468	1.44384	0.441777	5.04445	9.79464	0.799496	0.882218	3.41024	8.66834	0.232595	2.96378	7.61219	1.52736	0.976143	0.32257	0.212045	2.13214	0.319672	2.04311	4.15177	2.33651	1.1481	0.205451	0.723231	3.22507	0.60793	1.01734	1.82694	0.7146	0.331931	0.518401	1.66326	1.31719	0.622071	1.22456	0.109189	0.414518	0.664692	0.580354	5.29899	0.393733	1.20393
ENSMUSG00000004661	2.82907	1.95082	2.15203	2.05324	2.57481	2.67463	2.00404	2.24054	2.49613	1.83686	2.6917	3.41162	2.26954	2.45061	2.05988	2.4915	2.64577	2.69837	2.8627	2.25579	3.02855	2.20423	2.66235	2.82195	2.26434	2.82892	2.70115	2.96461	2.4709	1.71209	2.56872	3.30884	2.65278	2.30458	2.34012	2.65094	2.09372	2.2464	2.29577	2.95695	2.14614	2.52566	2.97539	2.95039	2.81216	2.24228	2.26176	2.62489	3.13022
ENSMUSG00000004665	3.65962	3.68182	3.9496	2.48193	3.52927	3.04132	3.56509	3.91551	3.27923	3.69698	4.26685	3.71976	3.86853	4.60714	3.36447	3.37391	3.31448	3.84849	2.8627	5.28702	4.28001	4.94607	3.3456	4.57783	4.18238	4.08622	4.27683	3.74344	3.79371	3.99487	4.4142	3.7905	4.14498	3.4465	4.61866	3.29638	5.0811	2.98697	3.32653	5.40315	4.82105	3.97983	3.76701	4.19395	4.55058	3.35023	4.28658	3.69671	4.52142
ENSMUSG00000004667	19.518	18.4641	18.7606	15.749	20.1767	17.8381	18.0997	18.4464	17.2771	17.9966	18.802	19.4572	17.5373	19.1637	18.0125	19.7244	18.1133	17.8491	18.6943	18.3518	18.5467	21.0746	17.0814	17.9559	20.3258	19.6977	17.2324	17.2852	16.5475	19.8602	18.4798	17.8426	18.1826	18.3329	18.6183	17.865	18.5626	18.1687	16.7498	18.7094	16.7648	18.6746	18.8897	18.3607	19.5573	16.9622	18.8696	18.8117	19.6107
ENSMUSG00000004668	0.207638	0.164858	0.202544	0.112815	0.110983	0.0431392	0.105476	0.174023	0.146831	0.139509	0.179447	0.110052	0.128951	0.318579	0.205988	0.129766	0.290744	0.19906	0.0867486	0.281974	0.100117	0.295689	0.306288	0.31355	0.479508	0.235743	0.250107	0.0753713	0.0249586	0.0913114	0.423963	0.167536	0.110533	0.0830481	0.0821096	0.0922065	0.127666	0.197486	0.0468525	0.134407	0.186621	0.15307	0.300269	0.219451	0.127825	0.184658	0.129244	0.10937	0.294294
ENSMUSG00000004677	37.0375	40.4726	40.3062	37.8156	46.4132	44.1746	42.1271	41.0476	42.5076	42.2013	40.7345	45.7597	34.7652	37.8129	41.7697	35.6856	46.4899	42.5989	42.1165	40.9567	43.2006	33.1172	48.2521	39.9671	26.373	38.7143	43.7187	43.9917	49.4679	30.361	42.7953	48.2504	42.6656	39.4478	46.1045	39.4874	28.6737	40.7808	36.8495	39.7575	43.3894	46.1762	49.8174	51.1808	48.8037	39.8862	34.6373	41.8232	42.7529
ENSMUSG00000004698	14.6125	17.7222	17.3428	15.2526	13.0294	16.6949	14.619	15.749	13.484	14.5321	16.3695	16.4418	16.9442	14.4831	16.479	18.1412	16.398	16.2345	22.0125	16.0255	13.7661	14.1393	16.3039	16.4718	12.4939	20.6144	16.0319	15.4009	14.2514	13.0347	14.7888	15.9159	13.5403	15.2186	13.8355	15.8365	13.6602	15.1817	16.5155	13.9783	14.5876	16.0979	15.1772	12.655	14.7255	15.4058	17.7064	14.9181	14.3669
ENSMUSG00000004707	0.337412	0.302239	0.278497	0.270756	0.310753	0.172557	0.421904	0.391551	0.0978874	0.209263	0.418709	0.550261	0.283692	0.220555	0.366201	0.207625	0.203521	0.774123	0.173497	0.258476	0.225264	0.430093	0.282727	0.292646	0.133197	0.314324	0.250107	0.125619	0.224627	0.388073	0.324207	0.460724	0.414498	0.228382	0.0821096	0.253568	0.255332	0.320915	0.0702787	0.268813	0.0622071	0.15307	0.109189	0.1463	0.281216	0.105519	0.150784	0.21874	0.026754
ENSMUSG00000004709	0.129774	0.0549526	0.0506359	0	0.0665899	0.0647089	0.147666	0	0.0244718	0	0.717788	0.0660313	0.180531	0.0490121	0.0228875	0	0.0290744	0.132707	0.0216872	0.0469957	0	0.0537617	0.188485	0.0627099	0.079918	0.0523874	0	0.0502476	0.0249586	0.136967	0.024939	0.041884	0.0552663	0	0.0205274	0.0922065	0.0510663	0	0.0234262	0	0.124414	0.102047	0.0545944	0.0243834	0.10226	0.0263797	0.0215406	0	0
ENSMUSG00000004730	3.16648	3.07734	1.82289	2.5045	2.37504	2.58835	4.68313	3.26292	1.93328	2.46465	3.52912	2.5312	3.63642	3.77393	4.18842	3.55558	2.93651	4.09179	4.03381	4.53508	3.5041	2.63432	2.9922	2.98917	4.55533	3.35279	5.02715	3.89419	3.4942	3.69811	3.54134	3.03659	2.32119	1.8063	2.36065	2.42042	2.98738	2.22172	2.43633	3.57522	2.11504	2.14298	2.40215	1.95067	2.27529	2.37418	2.92952	2.07803	2.56838
ENSMUSG00000004748	36.7779	31.1306	26.6851	31.9492	29.8545	30.823	27.7613	35.5006	28.9502	27.0879	37.6639	37.5058	29.6845	25.9029	31.3559	39.9159	28.6673	31.5621	39.2754	24.6962	32.5131	33.4935	25.2334	24.0388	28.5307	37.0903	28.8623	30.8269	27.8787	34.4472	33.8173	33.6328	27.6884	30.1672	33.706	31.9495	22.4436	23.6243	28.1818	29.4619	29.8283	30.6906	30.218	27.285	31.1638	27.5404	37.3945	29.9456	26.2724
ENSMUSG00000004768	18.2462	20.5797	20.305	19.9006	18.4232	19.7146	17.7621	17.9026	20.3116	17.6246	17.0076	17.7844	19.0332	15.6594	18.9967	17.6741	18.6658	17.8269	18.1305	18.8453	18.0461	17.4994	20.0736	18.8966	17.9549	18.257	18.3078	18.9685	19.268	17.3035	19.1033	18.9734	16.7733	18.2291	17.6125	19.7783	18.5371	18.2181	18.1788	19.1395	17.418	20.0777	17.5521	18.4339	20.0686	20.4707	17.3617	19.2492	18.6743
ENSMUSG00000004771	60.6563	61.7942	69.9029	63.1765	51.252	57.0516	62.0831	65.3455	61.0083	59.1051	57.443	56.5888	67.235	74.4984	70.4707	62.9882	52.9154	51.9104	50.4443	60.413	60.0703	68.3579	60.5979	63.6297	67.4508	69.7538	60.0006	62.1562	57.1053	65.4018	58.1079	57.4858	58.5823	58.0714	56.7993	52.1197	74.3781	64.4051	63.8131	63.9507	64.8198	59.5443	51.0731	54.5701	52.7152	64.0764	63.4371	56.9819	61.8285
ENSMUSG00000004788	14.8721	14.3701	14.7857	14.508	14.0505	14.5164	13.5009	14.3569	15.9312	14.2531	13.3987	14.2187	12.0698	13.5519	13.1832	14.7673	13.3451	13.5361	13.381	13.9812	14.0915	15.6715	13.8772	15.0713	15.3709	15.2971	12.4553	12.8383	13.8271	12.7608	14.6143	12.8584	15.668	15.4469	13.4044	14.292	14.0177	14.3918	14.0557	14.6503	13.3123	14.5417	13.4848	13.7522	14.1119	11.2641	14.0876	14.94	14.0993
ENSMUSG00000004789	57.8532	65.7782	70.4599	66.403	63.9929	65.4422	61.8933	63.627	62.0117	75.0091	65.5978	63.1699	64.9139	70.4304	63.5587	64.5973	69.6041	64.1416	63.8036	63.9141	62.9737	65.1322	62.7654	66.4934	66.7049	69.4133	63.127	62.9099	59.0271	61.8863	66.7368	65.9882	60.6548	65.4834	63.4502	71.1834	64.318	68.0092	61.4705	62.4722	63.2957	63.7793	67.3695	61.7388	66.2391	62.942	65.5911	64.0035	58.4842
ENSMUSG00000004791	1.92065	2.55529	2.86093	2.05324	2.44163	2.17853	2.13061	2.13178	2.88768	2.23214	1.83435	2.48718	1.90847	2.49962	2.08277	2.25792	2.06428	2.03484	1.73497	1.66835	2.22761	2.31175	1.69636	2.15304	2.29098	1.78117	2.00085	1.88428	1.89685	2.07733	2.02006	2.53398	2.54225	1.97239	2.3196	1.75192	2.27245	2.64137	1.92095	2.23115	2.17725	2.65322	2.34756	1.99944	2.14747	1.97848	1.93865	2.05616	2.22058
ENSMUSG00000004798	50.8454	48.6605	49.9017	48.1495	50.231	53.5574	49.3205	53.9687	50.0449	51.0834	50.1853	49.6775	50.1877	52.2714	55.5023	57.0969	49.659	51.9768	56.495	49.7214	50.8095	48.0629	48.8647	45.6319	50.8811	54.221	50.9968	47.7101	48.5694	49.3766	48.1572	49.821	48.3028	48.0848	50.0252	50.3447	51.96	50.7786	49.2185	47.7681	45.7533	49.3907	48.9712	45.4751	46.7585	47.4044	50.3835	51.3165	48.7993
ENSMUSG00000004814	0	0.0824288	0.227862	0.0676891	0.13318	0.0647089	0.0843807	0.130517	0.122359	0.0930057	0.0398771	0.0220104	0.283692	0.245061	0.1831	0	0.0290744	0.0442356	0	0	0	0.188166	0.37697	0	0.159836	0.157162	0.200085	0.0502476	0.0249586	0	0.074817	0.251304	0.110533	0.020762	0.0821096	0.0461032	0.408531	0.0740572	0.0702787	0.161288	0.0622071	0.102047	0.136486	0.0975337	0.178956	0.0263797	0.0215406	0.765592	0.13377
ENSMUSG00000004815	28.4205	29.2348	31.5968	29.8058	34.6268	30.7367	32.6553	30.1277	31.9602	33.3658	29.2897	29.8461	26.8734	35.7544	27.4193	24.9669	33.8426	29.66	25.8945	29.7718	32.2377	26.9883	33.3382	36.0373	27.0656	29.5989	28.2621	30.45	33.5194	24.0605	30.276	34.0936	32.1926	29.9181	33.0286	27.8925	30.3845	35.2512	27.9475	34.4619	33.2808	32.0427	36.2234	35.1121	37.6062	33.6869	28.8859	32.4611	36.8135
ENSMUSG00000004821	0	0	0	0	0	0	0	0	0	0	0	0	0	0	0	0	0	0	0	0	0	0	0	0	0	0	0	0	0	0	0	0	0	0	0	0	0	0	0	0	0	0	0	0	0	0	0	0	0
ENSMUSG00000004837	2.07638	1.6211	1.74694	2.00811	2.6414	1.33732	1.98295	1.95775	1.76197	2.09263	1.99385	1.93692	1.80531	2.034	2.0141	1.661	1.83169	2.05695	1.58316	1.69184	2.22761	2.17735	1.4372	2.59201	2.02459	1.96453	1.75075	1.28131	2.0466	1.78057	1.82055	1.82195	1.93432	2.0762	1.92957	2.39737	2.70651	2.32046	2.06151	2.36556	2.14614	2.21952	2.51134	1.70684	1.89182	1.74106	2.0679	1.61868	1.76576
ENSMUSG00000004842	0.0519096	0	0	0	0.0887865	0.0647089	0.0421904	0.0652585	0	0	0.0398771	0	0.0257902	0.0245061	0.0228875	0.0259531	0	0.0442356	0.0216872	0.0234978	0.0500586	0	0	0	0	0	0	0	0	0	0	0	0.0552663	0.020762	0.0205274	0.0230516	0.0255332	0.0246857	0	0	0	0	0	0	0.0766952	0.0263797	0	0	0
ENSMUSG00000004843	24.5273	21.9535	21.9507	20.239	21.7305	21.1598	21.2007	23.7976	20.8011	21.3681	23.5873	25.7962	22.1796	23.7954	23.4139	26.6539	23.6084	21.9851	27.2391	21.1246	20.0735	22.7681	18.9427	20.757	21.125	25.6698	22.4346	21.4808	20.7905	20.9103	23.5923	24.2089	20.3933	20.5959	20.8764	23.7201	21.3968	21.0322	22.0441	22.4997	22.7989	21.1747	18.917	21.1404	21.2701	19.8112	23.0484	23.4052	20.8146
ENSMUSG00000004846	15.3393	15.9912	15.3174	14.9142	16.9138	15.2281	18.7958	16.0971	16.2004	15.7877	20.4569	15.8695	14.8294	17.4973	15.5177	16.0131	17.968	15.8585	15.6581	13.5113	19.1224	15.779	17.8825	16.4509	15.584	17.4974	15.8068	15.5516	18.4194	13.788	17.0583	17.3819	16.1654	16.7549	16.4835	16.4128	16.1625	17.206	15.8596	16.6933	16.3605	18.3939	18.8078	19.5555	17.1542	15.1156	15.143	19.5117	18.2195
ENSMUSG00000004849	78.9804	70.614	63.8265	69.6069	68.0549	71.7405	66.2811	74.7209	69.1819	62.6161	75.6468	77.4107	70.923	60.432	71.4091	86.8132	71.9009	75.112	84.1245	62.2928	67.479	75.2663	65.3335	59.1982	65.6393	81.3053	69.5547	70.9998	66.9889	77.569	71.7994	68.6269	68.4197	70.4663	74.3913	72.6126	54.0026	58.8014	74.636	64.8109	67.8679	69.5959	64.4487	62.8604	70.7386	64.0764	77.7616	69.9095	61.5074
ENSMUSG00000004864	0.363367	0.0274763	0.0506359	0.0676891	0.13318	0.0862785	0.105476	0.0870113	0.122359	0.116257	0.657972	0.0880417	0.0773706	0.735182	0.160213	0.181672	0.116298	0.19906	0.130123	0	0.100117	0.0537617	0.235606	0.0209033	0.0532787	0.104775	0.225096	0.0251238	0.0249586	0.0684835	0.049878	0.041884	0.0828995	0.228382	0.205274	0.0922065	0.102133	0.0493715	0.210836	0.322576	0.0311035	0.127559	0.0818916	0	0.178956	0.131899	0.0215406	0.174992	0.053508
ENSMUSG00000004865	28.8617	31.0207	32.0272	30.618	32.8954	34.0584	32.8874	31.8244	31.9602	31.8544	33.5765	32.3333	31.2061	30.461	31.539	29.5347	33.9298	30.5668	34.4175	30.1242	30.8862	27.4991	33.621	31.8567	25.9467	32.7683	33.1642	31.7062	34.8172	27.8043	32.8447	32.6067	31.3084	30.6032	30.319	28.1921	26.4779	31.8199	28.5097	30.6985	30.3571	32.7825	34.722	34.6001	33.5669	31.2072	30.0276	33.8392	34.4324
ENSMUSG00000004872	0.233593	0.0549526	0.556995	0	0	0	0.0421904	0.0435056	0	0.0232514	0.27914	0.0880417	0	0.735182	0	0.0259531	0.0290744	0	0	0	0.0500586	0	0	0.0209033	0	0.157162	0	0	0.0249586	0	0	0.125652	0.0828995	0	0	0	0.944727	0.148114	0	0.322576	0.0311035	0.0765351	0.545944	0	0	0	0	0	0.187278
ENSMUSG00000004880	10.2262	9.7266	10.1525	10.8303	12.2525	9.87888	11.4547	9.13618	10.1313	11.7885	10.8466	9.61855	10.084	11.4443	9.97896	9.60266	11.9496	11.4128	9.2821	11.0205	11.138	9.78462	9.82477	12.1239	9.43033	10.1632	11.2048	12.1348	9.50922	7.71581	10.3497	9.40296	10.694	10.0696	10.0174	12.2404	10.2899	11.2567	9.30022	11.774	10.6996	9.97508	11.2191	11.2164	10.8652	11.1059	9.37016	8.96836	10.7016
ENSMUSG00000004885	1.79088	0.714383	0.658267	0.722017	1.50937	1.10005	1.96185	1.41393	1.17465	1.55785	1.45551	1.8929	1.3153	2.27906	1.00705	1.40147	1.33742	1.3713	0.672302	1.0809	1.20141	1.42468	1.36651	1.29601	0.452869	1.2573	1.52565	1.4823	2.02165	0.798975	1.37165	2.13608	1.71326	0.726671	2.4017	0.691549	3.08951	1.48114	0.421672	2.55373	1.15083	1.60724	1.69243	2.07259	1.99408	0.817772	2.02482	1.0937	1.47147
ENSMUSG00000004891	5.63219	8.16046	8.50683	7.15248	6.5702	7.82977	10.2944	8.63587	7.36603	9.50983	5.86193	8.71613	7.04072	9.60638	6.63738	7.13711	8.19898	8.02876	8.19774	7.40182	8.58505	9.8115	12.9583	10.7861	8.68443	12.3896	9.52907	7.26077	9.78377	5.11344	8.92816	9.38201	10.3072	10.298	9.13469	8.20638	11.3367	11.4542	8.9254	10.5644	7.74478	10.4088	9.7451	7.85146	10.3283	10.1562	8.87473	11.0464	7.94593
ENSMUSG00000004892	126.607	145.514	152.971	131.926	156.353	153.835	160.745	145.113	150.502	172.712	139.251	134.44	124.567	165.857	127.85	126.547	156.1	145.159	127	141.762	167.646	145.237	139.243	163.171	138.924	170.39	140.835	137.553	143.138	122.015	150.282	170.824	157.399	165.369	160.75	170.766	158.28	179.762	140.3	158.654	150.852	169.449	184.147	162.515	176.604	147.173	146.368	165.893	154.906
ENSMUSG00000004894	29.3549	45.0886	47.4965	39.9591	50.6971	45.6629	38.0346	37.8064	41.2106	54.3386	46.6363	29.472	36.5189	52.2469	34.0566	31.5071	38.6689	36.1847	32.3789	30.8997	54.4638	41.6653	32.4901	40.636	32.5533	44.1364	36.3655	42.7104	34.5177	26.6173	49.1548	41.6117	37.8298	49.6212	48.3215	64.729	44.7852	54.4074	40.4337	37.2575	41.741	46.7119	56.5598	48.5718	50.3376	48.8025	41.0995	46.6573	36.3854
ENSMUSG00000004895	24.0082	22.8053	23.7482	24.684	23.2621	24.6109	22.2976	22.0139	23.1993	21.5308	22.8296	21.3281	22.3859	22.9377	22.1551	23.2021	21.893	20.9677	21.9691	23.1924	23.1521	24.0046	23.7491	20.8197	22.9098	23.26	20.0586	21.5562	25.2581	22.3485	24.8891	21.5493	23.4329	23.295	21.6564	24.2734	23.0564	23.5008	23.356	22.7685	22.5501	23.2412	21.8651	22.5547	23.0086	21.1829	21.9068	22.749	22.5269
ENSMUSG00000004896	11.5499	12.2544	13.773	13.6958	14.8274	14.5811	14.7033	13.9871	11.8933	12.9743	14.5153	15.9355	12.9467	12.9882	13.6867	11.4713	15.0605	14.3323	13.9448	13.4173	13.7911	12.1233	15.6442	14.3606	8.97746	14.328	15.5566	16.2551	17.0966	9.65618	16.2852	14.8479	15.4469	14.1805	13.8149	14.1076	10.6218	13.0588	13.0484	15.3224	15.1163	16.1744	18.6167	16.4832	17.6143	14.377	12.2351	16.5368	16.6677
ENSMUSG00000004897	61.5388	70.6965	69.8269	69.6972	69.6752	72.0857	72.2088	68.3039	74.4678	70.0333	74.7097	69.685	66.4355	73.2241	73.1028	72.5649	77.018	69.2066	70.2881	72.6788	71.8341	75.1857	72.7316	75.461	73.8176	75.1235	67.3288	66.3017	72.5796	69.9902	71.55	67.6845	71.2107	76.0513	70.9837	73.9035	72.2333	69.7372	70.2085	74.5688	74.3375	75.6932	75.8316	72.9064	74.0109	71.832	73.6258	73.4749	73.9748
ENSMUSG00000004902	37.8421	37.4227	43.8507	40.5232	37.4457	38.739	39.6378	38.0674	41.7	34.9934	32.8587	36.8014	41.8317	38.8421	37.3525	34.2581	39.6284	35.3663	31.3379	48.8755	41.2483	41.5309	38.498	42.81	43.5287	38.0595	35.8903	36.1782	40.0336	41.5238	35.6378	38.4076	39.3496	37.517	35.7998	32.7333	44.7086	37.3989	40.4103	38.736	43.0784	37.2726	38.4072	41.9395	36.7881	39.5696	37.5022	37.1203	42.8064
ENSMUSG00000004929	20.3745	18.3267	17.8238	18.5919	18.5342	20.2323	17.952	21.0132	18.7454	17.9268	21.3143	21.7903	18.44	17.3993	19.0195	21.4113	18.9274	19.5079	21.7739	18.5163	19.8232	19.6499	21.2045	18.2277	17.6885	19.5143	20.6838	19.0187	21.09	20.0657	21.3478	20.3766	20.0617	20.679	18.2899	19.7091	18.5371	17.1813	19.5843	20.5642	19.3775	19.695	19.8997	20.2382	21.6025	21.3148	19.3004	21.6991	20.0387
ENSMUSG00000004931	10.2521	10.5784	12.3805	12.6804	11.5423	11.1084	11.1594	11.6813	10.8655	12.021	13.1993	11.3794	10.3934	9.48385	10.4367	10.0439	11.7461	10.3511	10.9303	10.6445	12.5897	10.6448	15.1023	11.0579	9.40369	11.7348	11.73	14.8984	15.674	11.4824	12.9184	12.1673	12.4902	10.9001	10.5921	12.2404	10.0856	13.6018	11.1509	13.0374	13.4989	13.4447	13.7578	12.4599	12.0667	12.6359	10.1672	12.0963	11.959
ENSMUSG00000004933	49.2362	45.0886	42.3316	39.7335	53.7825	50.3435	52.527	55.3827	55.2085	43.1546	53.874	55.3782	41.3159	38.401	47.629	53.0222	49.4555	50.694	56.4517	41.9906	52.4864	50.1059	48.1814	46.907	37.8545	54.1948	51.6721	53.9408	60.4247	44.1719	53.9181	68.0824	57.0072	52.694	57.4356	43.6828	38.8615	45.3971	47.485	51.8541	54.3068	56.534	58.0611	59.1542	61.6118	45.5842	52.236	61.7942	55.9426
ENSMUSG00000004934	10.9529	11.1004	12.6843	12.0261	12.8297	11.626	12.3829	12.6601	11.6241	12.7418	13.1594	11.0712	10.8319	12.2775	13.0917	11.3934	12.909	12.961	12.6002	12.2189	11.989	12.3114	12.1573	12.4375	11.0553	13.4374	13.5808	11.984	12.4793	11.8705	12.5693	12.7327	11.9652	13.3707	12.4601	12.955	10.8261	13.0588	11.9474	10.6988	13.6545	12.9089	13.8124	12.2405	14.6744	12.3721	12.5151	12.9057	11.6915
ENSMUSG00000004936	123.752	95.1229	86.2583	89.1917	96.4666	103.966	99.2106	114.028	104.568	78.6131	111.855	116.699	104.347	87.1681	108.258	127.144	90.9737	99.3973	111.429	88.8219	97.6643	102.308	96.3157	92.748	94.4631	97.7811	99.9677	101.249	102.755	123.955	97.8357	105.275	107.659	96.7302	102.021	83.1933	87.1702	82.0554	102.724	98.9771	99.8735	96.9445	91.0907	94.5833	92.8268	86.8685	103.696	105.302	101.478
ENSMUSG00000004937	55.102	54.7053	59.6997	54.9635	59.709	58.7341	57.9274	57.8625	59.7358	54.8734	54.2927	54.2557	55.5521	55.2612	56.0973	57.7717	60.2712	57.7274	54.9336	60.6479	59.4947	62.2829	53.671	57.6513	58.8463	59.3811	53.6479	53.5639	55.3581	57.0468	59.7539	56.6481	57.3941	57.6561	60.9663	60.2569	53.9516	57.4931	56.4104	59.811	60.0298	59.978	56.9147	56.4232	62.251	61.0691	56.1563	58.3381	59.1531
ENSMUSG00000004939	0.129774	0.302239	0.12659	0.022563	0.221966	0.258835	0.0421904	0.0652585	0.171303	0.0697543	0.13957	0.0440208	0	0.269567	0.114438	0.0519063	0.174446	0	0.0650615	0.187983	0.150176	0	0.0706818	0.104517	0.079918	0.0523874	0.0500214	0.125619	0.124793	0.0456557	0.074817	0.146594	0.0828995	0.10381	0.0821096	0.0461032	0.102133	0.0740572	0.0702787	0.0537627	0.0933106	0.0255117	0.163783	0.170684	0	0	0.0861624	0.174992	0.13377
ENSMUSG00000004945	20.5302	21.6513	21.8747	20.6226	22.1744	20.2539	19.0279	20.1649	20.5319	21.1123	23.2683	20.5357	20.8127	25.0207	21.171	20.9961	21.5441	21.7639	20.3209	22.229	20.1736	22.6068	19.7438	22.4293	22.4836	21.3741	18.3829	18.1142	18.8188	21.0473	19.0035	21.4865	19.4261	21.634	22.0669	22.4984	23.0309	21.5753	20.5917	20.5642	22.3634	20.0012	20.664	19.8237	18.7392	19.8639	20.0758	22.8803	20.7343
ENSMUSG00000004947	3.47794	4.23135	4.68382	4.82849	4.32834	4.65904	4.68313	4.54634	4.23363	4.85955	5.58279	5.30451	4.30696	5.21979	4.71483	3.45177	5.49506	5.02074	5.03142	4.48809	4.55533	3.68267	4.92416	4.95409	3.51639	4.87203	5.12719	3.99468	5.29122	4.29163	4.96286	4.5863	4.75291	4.52612	4.45444	4.40286	3.54911	4.12252	4.287	4.54295	5.38091	4.69415	4.50404	4.8523	4.62728	3.9042	3.81269	4.46231	4.30739
ENSMUSG00000004948	0	0	0	0	0	0.0215696	0.0421904	0.0435056	0	0.0232514	0	0	0	0.0980243	0.0228875	0.0259531	0	0	0	0.0469957	0	0.0537617	0	0	0	0	0	0	0	0.0228278	0	0.020942	0	0.0622861	0.0205274	0.0230516	0.0510663	0	0	0	0	0	0.0272972	0	0.127825	0	0.0430812	0.021874	0.026754
ENSMUSG00000004951	5.19096	3.98406	6.07631	9.38622	4.66129	6.14734	5.73789	5.85151	4.99226	6.4639	12.2622	5.54663	4.64223	6.17553	4.71483	5.94327	5.05894	4.64474	4.42418	4.48809	6.18224	6.18259	11.8274	8.23591	5.32787	5.78881	5.25224	10.9288	13.7522	6.98532	10.225	7.51818	7.01883	7.49509	5.43976	4.93305	7.63441	7.94881	5.716	7.44613	7.09161	9.5924	8.87159	6.94927	5.52206	5.77716	5.25591	6.34347	6.71525
ENSMUSG00000004952	4.15277	6.97898	7.11434	6.45303	7.16951	5.19828	5.31599	4.87263	6.28927	7.53346	4.56593	3.93987	5.23541	4.70517	4.82927	3.68534	8.11175	6.65745	3.64344	6.32092	5.73171	5.80626	5.39538	9.00933	5.51434	5.63165	5.05216	4.49716	7.33783	3.46983	6.85823	5.29832	5.6648	6.93451	5.89136	7.8606	4.2385	6.31955	6.04397	6.15583	6.28292	5.53604	6.19646	6.94927	6.77474	7.5446	4.15734	5.77475	7.57138
ENSMUSG00000004961	64.264	48.3308	45.3698	49.3228	48.1889	57.7634	59.172	64.1708	63.015	27.7389	44.3035	58.4377	57.2284	32.8871	57.9512	61.8723	45.6468	56.2898	54.8902	50.9198	53.0621	61.4764	55.014	47.1161	50.1352	40.2859	57.0494	55.4733	61.9472	79.0985	54.2922	48.2713	60.0469	51.6351	54.5207	35.1307	41.8233	31.104	54.9814	52.6337	54.8044	47.2732	44.6036	57.2523	52.3828	48.4068	45.9676	54.882	62.7381
ENSMUSG00000004980	246.259	254.293	245.204	257.737	265.006	254.047	236.161	247.721	241.268	221.121	289.408	261.506	247.483	234.817	254.052	249.176	260.448	239.292	249.337	231.642	243.911	253.271	253.677	252.178	210.957	243.68	244.755	248.65	268.579	222.138	255.525	241.796	233.086	240.819	253.123	251.585	212.666	222.937	231.779	254.271	240.586	242.234	245.047	254.904	249.643	241.533	233.134	264.392	265.721
ENSMUSG00000004988	0.59696	0.494573	0.506359	0.609202	0.466129	0.517671	0.379713	0.282787	0.562853	0.348771	0.338955	0.484229	0.283692	0.588146	0.617963	0.570969	0.494264	0.508709	0.390369	0.798927	0.475557	0.268808	0.541894	0.56439	0.372951	0.392906	0.500214	0.577847	0.574048	0.182623	0.473841	0.649202	0.663196	0.581337	0.348966	0.207465	0.204265	0.197486	0.257689	0.672033	0.373242	0.586769	0.545944	0.536435	0.587997	0.553974	0.409271	0.437481	0.294294
ENSMUSG00000004994	4.20468	4.78087	4.45596	4.08391	5.41598	4.42177	3.73385	4.72036	4.06233	3.90624	4.3466	5.56864	3.63642	3.99449	4.41729	4.28227	3.66337	4.26873	4.27237	4.98154	3.70434	3.95148	4.19379	3.74169	4.10246	5.02919	6.12762	4.39666	4.81701	4.5884	5.13744	4.8376	4.25551	4.54688	4.98816	4.35676	3.90657	4.41875	4.02931	4.73112	4.97657	5.02581	4.74971	5.12052	4.8318	4.40542	4.52353	4.72479	4.89598
ENSMUSG00000004996	6.4887	7.08888	7.8992	5.91151	8.47912	6.90228	7.80522	8.65762	9.39719	6.74291	6.91868	8.93623	7.68547	7.15577	7.25535	7.88975	9.10028	7.69699	8.52305	8.01277	7.80914	6.77397	7.75144	7.75513	6.02049	5.71023	6.72787	6.07995	5.9651	4.74819	7.95554	9.4239	8.26232	7.70271	8.23148	7.65314	5.0045	4.64092	4.42756	5.72573	6.06519	6.07179	6.08727	8.65611	5.80327	4.77473	5.21282	7.10907	6.20692
ENSMUSG00000005034	347.275	302.981	300.549	311.731	324.67	331.633	331.215	321.724	353.569	250.906	264.206	278.652	327.045	275.987	337.751	308.764	293.419	326.569	280.393	298.117	321.601	340.419	301.67	299.335	331.926	261.728	303.53	307.867	324.037	381.362	305.129	265.565	328.558	291.623	311.503	270.695	298.1	263.422	316.184	303.222	298.407	277.083	294.428	316.18	295.507	311.756	275.44	322.773	339.026
ENSMUSG00000005043	3.7894	4.45116	4.937	4.35466	4.21736	5.17671	4.68313	4.50283	5.45722	4.55728	3.74845	4.35806	4.17801	4.72967	4.80638	4.67156	4.8845	4.86591	4.57599	5.56899	5.15604	4.86543	4.21735	4.74505	4.60861	3.90286	4.77704	3.81881	4.84197	4.70254	4.68853	4.35593	5.4161	4.02783	4.7213	4.93305	4.59597	3.87566	5.29433	4.99993	6.09629	3.67369	4.06728	4.706	4.34606	4.80111	4.32966	4.74667	5.37755
ENSMUSG00000005045	206.704	183.899	195.455	183.911	198.704	199.864	212.07	196.558	203.508	182.431	176.317	203.662	178.21	195.142	181.681	186.603	187.297	178.579	167.642	184.035	200.885	194.832	207.38	199.48	193.588	188.909	186.48	188.931	213.945	212.482	185.047	202.991	225.376	177.951	192.403	145.11	193.873	192.228	188.16	205.4	214.863	203.864	209.342	215.403	205.85	194.366	178.119	184.289	231.074
ENSMUSG00000005054	8.40935	10.1662	10.2031	11.1461	10.4102	9.92202	9.68269	9.2667	10.009	10.2539	9.9294	10.1688	10.1355	10.8072	10.9174	9.49885	11.4553	10.2627	8.82667	10.8325	10.0618	10.4835	8.45825	10.9533	9.96311	8.67012	10.0043	10.4515	9.78377	9.38224	10.6739	9.59143	8.95315	9.92425	9.8942	10.0966	9.98347	10.0471	10.3778	10.0536	9.29996	9.94957	10.4275	9.82652	10.2005	10.1298	10.8134	9.75583	9.12311
ENSMUSG00000005057	4.25658	4.20387	4.45596	4.85105	4.77228	5.84537	6.39184	4.9814	5.62853	4.81304	6.38034	4.55616	5.10646	4.09251	4.34863	5.06086	5.08802	5.24192	3.77357	5.19302	5.48142	4.81167	5.30113	6.10377	4.60861	4.32196	4.15177	5.92921	5.89023	5.88958	5.31201	5.38209	5.4161	4.71298	4.92657	3.31943	5.0811	4.96183	5.24748	4.43542	4.72774	4.97478	5.56863	6.14462	4.72954	5.9882	3.89885	4.85604	6.82227
ENSMUSG00000005069	25.9807	28.438	27.9257	27.9556	27.0799	29.6367	29.1746	26.7125	29.2194	26.7159	27.4753	26.7427	26.925	26.0009	25.6798	25.8234	30.877	26.9616	28.4752	27.9859	30.4857	28.4937	29.6863	29.0347	25.9467	29.0488	25.836	26.9829	29.6508	26.6401	28.5053	26.6801	28.0753	27.0321	27.8762	27.7311	24.1033	25.3029	27.2447	29.2469	28.4597	29.2109	26.8331	27.0656	30.0645	27.7515	24.7717	29.5081	31.9978
ENSMUSG00000005078	21.1012	21.8436	21.4949	20.4195	22.3964	21.3108	19.7662	19.36	21.2905	19.1359	20.9754	20.8219	22.8243	22.6191	22.0178	21.567	21.9512	21.6091	20.8414	21.0306	19.2726	22.3917	18.9192	21.0705	22.457	21.5312	18.758	19.6217	20.1166	20.6364	20.425	20.8163	21.8026	20.679	21.0406	21.1383	21.4479	19.9461	20.7791	22.1771	23.2966	20.8686	20.2545	20.9941	19.3783	20.286	21.3467	21.5241	21.0821
ENSMUSG00000005087	5.11309	4.80835	4.27873	1.78248	5.2606	4.70218	4.85189	4.50283	3.81761	3.90624	5.44322	5.87678	4.04906	6.76367	3.89088	4.85324	5.23339	4.44567	3.36151	4.3236	4.65545	4.94607	5.18333	2.5084	3.22336	3.71951	3.5015	3.21584	3.69387	2.67086	2.46896	5.10985	3.75811	4.50536	3.26385	3.01976	5.20876	3.90035	3.7482	5.83325	6.40733	4.20943	3.49404	5.65695	4.26937	3.11281	4.02809	4.00295	4.76221
ENSMUSG00000005089	958.406	899.711	974.412	855.658	856.479	922.77	937.871	982.336	858.448	1005.65	1022.29	949.287	861.341	922.58	1055.82	1109.42	930.526	921.626	965.447	759.474	837.005	841.397	931.798	799.886	865.725	1086.59	977.017	995.304	888.526	965.755	877.803	989.3	949.476	972.493	940.237	884.306	900.197	934.331	969.027	849.827	847.696	985.288	915.33	860.101	848.939	859.056	989.166	893.861	840.797
ENSMUSG00000005102	19.8554	18.3816	20.2037	17.2156	21.4198	21.2029	20.1459	17.0107	19.4306	16.9735	18.503	20.1615	17.8984	20.389	19.6604	18.9198	21.2243	19.3752	20.4293	20.2081	18.8971	16.0747	17.8589	19.5028	14.8381	17.3402	18.5829	19.9232	20.7406	14.4272	18.0558	20.1253	19.9788	16.9833	20.9174	17.9342	16.4944	18.6377	16.6092	18.3331	21.4925	20.1798	20.4456	19.9456	18.4835	18.5186	16.5647	19.8835	19.905
ENSMUSG00000005103	81.7835	76.6039	79.3971	76.5789	77.9324	79.0526	79.6132	81.2903	83.7916	68.7312	75.8462	79.2595	80.7749	76.9736	81.9603	81.7524	78.4718	71.175	73.6279	82.2895	78.4418	77.3093	74.64	77.5304	80.6639	70.6968	75.4072	74.7935	80.4665	82.6596	77.1862	77.7786	80.9928	73.4353	76.5056	77.8914	72.5397	68.2314	74.9874	79.2731	86.5923	73.6268	77.0054	76.3201	82.2428	75.0503	77.46	78.8997	83.5794
ENSMUSG00000005107	0.960327	0.412144	0.582313	0.315882	0.488326	0.841215	0.316428	0.522068	0.440493	0.534783	0.697849	0.770365	0.515804	0.416603	0.457751	0.778594	0.639636	0.486591	0.672302	0.798927	0.500586	0.510736	0.518333	0.668906	0.479508	0.49768	0.575246	0.376857	0.224627	0.570696	0.548658	0.879564	0.60793	0.51905	0.55424	0.760703	0.459597	0.567772	0.468525	0.537627	0.559864	0.586769	0.218378	0.365751	0.536867	0.527595	0.495434	0.328111	0.321048
ENSMUSG00000005124	0.337412	0.21981	0.278497	0.203067	0.33295	0.53924	0.61176	0.261034	0.342606	0.395274	0.338955	0.440208	0.438433	0.637158	0.389088	0.545016	0.290744	0.376002	0.30362	0.234978	0.300352	0.403212	0.612575	0.397163	0.346311	0.49768	0.500214	0.452228	0.199669	0.251106	0.324207	0.356014	0.442131	0.31143	0.533712	0.368826	0.48513	0.617143	0.37482	0.645152	0.311035	0.306141	0.545944	0.365751	0.306781	0.342937	0.495434	0.634347	0.428064
ENSMUSG00000005125	50.6378	58.6619	60.3833	62.0709	64.4368	57.2889	52.6747	53.7295	57.5578	66.3131	52.239	46.7501	54.0562	71.0676	51.1994	51.3872	55.0378	56.71	45.7599	39.9933	68.2299	65.2666	48.1343	57.3169	65.7193	58.8573	61.0761	58.3123	52.9621	45.3361	61.35	53.9466	53.111	58.7358	61.2948	78.0297	74.3015	68.3795	53.2244	43.4402	50.481	53.0899	61.173	58.0569	61.7652	58.5366	61.7354	60.3286	52.2773
ENSMUSG00000005131	0.155729	0.164858	0.0759538	0.203067	0.19977	0.107848	0.126571	0.174023	0.122359	0.0697543	0.179447	0.198094	0.283692	0.0490121	0.205988	0.0259531	0.203521	0.132707	0.238559	0.281974	0.150176	0.0537617	0.117803	0.104517	0.079918	0.235743	0.100043	0.0753713	0.149752	0.159795	0.199512	0.146594	0.138166	0.0622861	0.102637	0.207465	0.102133	0.0246857	0	0.215051	0.248828	0.255117	0.109189	0.0975337	0.10226	0.105519	0.193865	0.10937	0.187278
ENSMUSG00000005142	22.7623	21.0194	24.8875	20.7805	22.241	23.1226	25.7994	23.6236	25.0347	23.6467	28.4922	27.0288	21.7927	25.0207	22.4069	24.8891	22.9397	27.603	25.374	22.2525	25.7051	21.7197	23.0187	23.4117	20.6721	20.0906	23.2849	20.9281	19.5176	22.006	25.2133	28.4183	25.008	24.3123	25.0229	24.7344	22.9798	21.8716	18.4599	21.5051	19.1909	23.7769	24.431	23.9933	24.2613	20.3388	23.9101	21.3491	22.0453
ENSMUSG00000005148	3.06266	1.45624	1.39249	1.69223	1.64255	1.704	1.62433	1.84899	2.00669	0.930057	1.35582	2.31109	1.49583	1.2008	1.73945	1.89458	2.03521	1.94637	2.29884	2.11481	1.60188	1.47845	1.74348	1.46323	1.14549	2.0693	2.1009	2.28626	2.32115	3.1959	2.11982	1.52877	2.56988	1.39106	1.08795	1.12953	1.17453	0.962744	1.85067	1.77417	1.61738	1.3011	1.22837	1.38985	1.89182	1.31899	1.20627	1.53118	2.00655
ENSMUSG00000005150	9.4735	9.1496	9.46891	9.38622	9.38918	9.62005	9.34517	9.68	10.0824	9.83535	8.43401	9.64056	9.15552	8.11151	8.72015	8.22714	9.39103	9.59912	8.19774	8.99967	8.96049	9.247	9.70697	10.3889	8.28484	8.7225	8.50363	8.31597	8.36113	8.62892	7.95554	10.6595	10.0585	10.1526	9.38102	8.45994	8.57914	8.44252	8.71456	8.70955	10.202	10.0771	9.06267	10.4361	9.56134	9.70774	8.87473	9.90894	10.22
ENSMUSG00000005161	65.1465	76.7413	72.8904	71.0284	64.8364	61.8401	62.1675	66.4331	62.9416	65.8015	69.0671	64.9748	68.963	74.915	70.2876	73.7847	69.168	65.2696	66.688	68.8252	69.1309	74.5136	61.5874	67.9567	73.1516	76.5642	59.2253	65.3218	63.3449	70.1043	68.9813	65.4018	63.28	68.6808	66.4061	74.4106	68.8885	65.4913	70.185	71.6925	73.0311	67.5805	66.5506	64.5429	66.6737	67.5585	74.4874	67.7877	65.4937
ENSMUSG00000005198	55.8287	54.4305	50.5346	48.0367	51.7848	54.9162	63.1168	55.5785	57.9983	55.9662	60.2144	58.1735	50.8067	52.443	57.7224	59.6922	53.4096	52.95	55.4541	55.5959	53.2373	51.0198	58.8779	52.3628	48.3238	55.6616	57.5246	53.4885	56.5562	49.3081	50.5015	62.5956	60.5719	54.3965	58.3183	52.5346	54.7431	52.1363	52.6154	60.483	59.19	54.4165	51.892	55.326	55.2973	53.8674	56.7379	60.2193	58.8588
ENSMUSG00000005202	0.0259548	0.0824288	0.0253179	0.022563	0.0221966	0	0.0210952	0	0.0244718	0	0	0.0660313	0	0.0490121	0	0.0519063	0.0872231	0.0663534	0	0.0234978	0.0500586	0	0	0.0209033	0.079918	0.0261937	0.0500214	0.0251238	0.0249586	0	0	0.020942	0	0	0.0205274	0	0.0255332	0	0	0.0268813	0	0	0	0.0487668	0	0	0.0215406	0.021874	0
ENSMUSG00000005204	32.0801	30.2789	33.3691	30.5052	32.2961	30.6504	32.0014	33.6516	30.1248	33.7146	36.7667	33.3458	29.1171	32.6421	32.0654	32.1819	33.61	31.1418	33.3332	32.756	31.2616	29.542	35.011	30.7279	26.1332	34.4709	33.8395	32.9875	34.5676	28.9914	31.9718	36.5438	33.5467	33.759	32.6796	33.955	26.58	33.7454	31.0164	33.9511	33.3119	33.7265	33.6301	36.3557	34.1294	30.7588	32.6555	35.5235	32.5061
ENSMUSG00000005220	0.0519096	0.164858	0.101272	0.270756	0.19977	0.366683	0.147666	0.0435056	0.122359	0.0465028	0.13957	0.110052	0.128951	0.0980243	0.0686626	0.155719	0.0290744	0	0.0433743	0.281974	0.0250293	0.0537617	0.212045	0.0627099	0.159836	0	0.100043	0.175866	0.17471	0.228278	0.074817	0.041884	0.193432	0	0.0821096	0.161361	0.255332	0.0493715	0.0702787	0.430101	0.155518	0.0765351	0.0272972	0.0243834	0.0766952	0.211038	0.0646218	0.153118	0.454818
ENSMUSG00000005225	6.95588	8.65503	9.89932	10.9431	7.72443	8.08861	7.13017	7.54823	7.53733	8.67278	8.97235	8.56205	8.71708	10.219	9.31523	7.13711	10.176	8.97982	8.65318	8.7412	8.23464	7.82232	9.96613	8.42404	7.9918	10.0322	9.40402	9.42142	8.58575	7.60167	8.20493	7.83231	6.90829	8.86538	6.97931	9.63558	7.58335	9.62744	7.87122	8.03752	7.80699	8.0617	9.08997	8.53419	8.41091	8.78445	7.71153	8.22464	9.23012
ENSMUSG00000005232	0	0	0	0	0	0	0	0.0217528	0	0	0.0199385	0	0	0	0.0228875	0.0259531	0	0	0	0	0	0	0	0	0	0	0	0	0	0	0	0	0	0	0	0	0	0	0	0	0	0	0	0	0	0	0	0	0
ENSMUSG00000005233	0.233593	0.247287	0.12659	0.135378	0.19977	0.172557	0.379713	0.348045	0.171303	0.209263	0.299078	0.308146	0.309482	0.196049	0.366201	0.337391	0.116298	0.331767	0.390369	0.399463	0.37544	0.295689	0.259167	0.355356	0.106557	0.130969	0.200085	0.351733	0.149752	0.296762	0.024939	0.356014	0.221065	0.228382	0.102637	0.207465	0.255332	0.370286	0.18741	0.268813	0	0.255117	0.163783	0.365751	0.281216	0.316557	0.236947	0.240615	0.187278
ENSMUSG00000005237	3.19244	1.78596	1.89885	2.43681	2.41943	3.04132	2.97442	3.13241	2.12905	1.90662	5.04445	4.57817	2.24375	1.88697	2.60918	3.50367	3.11096	2.47719	4.83624	3.90064	2.85334	1.3978	5.30113	1.50504	1.27869	1.99072	3.62655	3.14047	4.81701	2.03168	3.31689	3.62297	4.08971	2.59525	3.51018	1.61361	1.48092	1.45646	2.4129	4.24725	2.51939	2.1685	2.12918	4.8523	3.63024	2.00486	2.82182	3.12799	3.61179
ENSMUSG00000005251	0.493141	0.522049	0.784856	0.676891	0.554916	0.927494	0.759427	0.913618	0.832043	0.744046	0.877296	0.550261	0.438433	0.710676	0.984164	0.882406	0.581488	1.12801	0.75905	0.634442	0.525615	0.510736	0.471212	0.43897	0.586066	0.759617	1.12548	0.326609	0.623965	0.593524	0.847926	0.31413	0.580297	1.01734	0.574767	0.806807	0.434064	0.543086	0.468525	0.591389	0.279932	0.510234	0.600538	0.585202	0.536867	0.738632	1.18473	0.69997	0.856127
ENSMUSG00000005262	35.4283	34.3179	33.0906	32.739	35.9807	37.9194	35.8618	33.7169	36.3162	30.3431	30.3664	36.8895	34.4557	35.0682	36.3225	37.2427	35.2672	36.3616	33.832	34.3773	33.1138	36.1547	31.312	34.4905	33.8852	31.2491	33.8144	32.6609	35.3414	32.1188	34.1664	34.6381	36.9455	32.5756	35.1429	32.7564	31.3037	30.8572	32.5156	34.1931	34.3694	33.5224	33.521	34.5025	33.6181	35.0059	33.4741	36.2672	36.1981
ENSMUSG00000005267	9.11013	8.62755	8.35492	9.07034	9.16721	9.14552	8.7334	9.59299	7.48839	8.76579	8.99228	10.1468	9.95501	10.1455	10.0019	8.33095	9.85622	9.59912	9.39054	8.60021	8.18458	8.76315	9.11795	9.90817	7.48566	9.06302	9.87922	9.22043	10.7322	8.14954	8.45432	8.18832	9.61634	7.55738	7.55408	9.68168	8.91107	9.45464	8.87855	8.62891	9.08223	8.95461	9.55402	8.53419	9.22899	9.97154	8.40083	8.90274	10.1665
ENSMUSG00000005268	22.0616	10.4959	10.6842	11.101	9.50016	14.732	14.6401	20.6869	18.8433	6.67316	14.0567	36.7794	13.4883	7.37633	22.3611	40.7464	7.70471	13.5582	22.3161	9.56362	12.6648	12.9297	11.3091	10.8279	14.0922	11.3943	21.8593	18.1645	15.2497	14.1989	14.1903	13.5704	11.7717	14.3466	14.205	11.5028	7.60888	6.76389	17.312	12.6342	12.3481	9.71996	9.19916	11.704	10.6351	10.8948	19.9035	10.6745	12.4941
ENSMUSG00000005299	49.392	50.0343	50.9397	48.1495	48.0113	49.6101	48.6244	48.4	48.234	52.2227	49.1485	47.6526	49.9556	53.0066	50.4212	50.6865	51.0255	48.9245	51.3335	53.4576	51.1849	47.0146	49.0296	50.6278	51.3873	53.4875	46.9951	45.6499	47.3215	49.8788	48.7059	50.5749	49.6568	50.6178	47.6646	50.2986	52.6494	50.7045	49.8511	49.166	53.156	48.2682	49.872	45.0605	50.2354	50.016	51.8698	50.8353	48.2374
ENSMUSG00000005312	121.183	127.298	127.754	132.31	119.729	127.476	127.225	120.293	127.816	131.092	116.88	111.725	125.65	124.858	124.44	118.294	127.2	119.215	117.067	122.283	129.226	127.523	129.678	127.176	132.184	121.827	117.9	122.478	122.497	130.393	129.409	120.689	122.857	126.046	119.695	126.669	132.006	126.613	126.103	117.66	117.602	123.017	131.518	117.504	123.735	123.457	123.298	128.291	120.313
ENSMUSG00000005320	0.103819	0.109905	0.101272	0.203067	0.221966	0.258835	0.147666	0.0652585	0	0.232514	0.219324	0.0660313	0.103161	0.220555	0.0686626	0.103813	0.145372	0.154825	0.0650615	0.187983	0.150176	0.0806425	0.0706818	0.418066	0.079918	0.104775	0.125053	0.100495	0.17471	0	0.049878	0.062826	0.331598	0.166096	0.123164	0.0922065	0.102133	0.098743	0.0702787	0.107525	0.248828	0.0510234	0.163783	0.365751	0.0511301	0.184658	0.129244	0.0656221	0.214032
ENSMUSG00000005338	208.832	178.98	183.606	188.266	180.703	190.395	196.227	205.521	211.584	178.594	184.272	206.018	195.335	172.915	193.789	213.049	189.856	191.275	206.093	184.364	180.136	192.762	191.783	195.112	195.107	200.696	201.511	199.357	204.511	205.473	186.818	185.63	197.992	191.903	192.177	170.375	158.816	171.245	207.369	181.798	180.805	190.572	182.864	188.947	188.9	187.138	186.779	194.198	199.825
ENSMUSG00000005339	0	0	0	0	0	0.0431392	0	0	0	0.0232514	0	0.0220104	0.0257902	0	0	0	0	0.0221178	0	0	0	0	0	0	0	0	0	0	0	0	0	0	0	0	0	0	0	0	0	0	0	0	0	0	0	0.0527595	0	0	0
ENSMUSG00000005354	35.1687	38.1646	38.6352	39.3274	37.4235	37.3801	35.7352	38.6113	36.8057	34.7841	37.8434	36.7134	36.8026	39.4303	39.2063	38.0473	37.2734	37.6445	36.5429	38.9829	39.4712	36.8267	33.1026	36.4554	40.332	37.6404	34.7899	35.0979	34.7174	41.501	39.0794	36.2297	32.4413	37.4132	38.2836	38.2426	36.4869	36.3127	36.5449	37.5532	39.2216	36.0991	35.6774	38.2332	37.2739	35.982	38.6438	39.4389	35.342
ENSMUSG00000005355	0	0	0	0	0	0	0	0	0	0	0	0	0	0	0	0	0	0	0	0	0	0	0	0	0	0	0	0	0	0	0	0	0	0.020762	0	0	0	0	0	0	0	0	0	0	0	0	0	0	0
ENSMUSG00000005357	10.9529	10.0288	10.8108	9.83748	10.4324	11.1731	11.5602	9.33196	10.9879	8.11475	6.57972	7.13138	9.82606	9.55737	9.20079	7.55236	7.35582	10.3954	7.39532	11.42	9.9116	11.5856	9.51848	11.037	10.9488	8.43437	8.6537	8.49184	11.6057	14.2902	8.87829	8.39774	11.9099	9.11453	10.3869	7.8606	7.88975	9.42995	9.8156	12.3385	9.95313	10.817	9.79969	10.875	9.86812	11.0267	7.66845	10.762	12.4406
ENSMUSG00000005360	258.665	212.254	199.986	241.266	214.597	227.193	236.076	232.124	246.627	153.994	242.253	215.328	221.151	166.347	263.802	242.817	215.325	224.739	215.462	274.76	213.75	233.164	256.528	210.016	250.41	177.331	207.639	221.592	238.205	336.597	222.057	199.514	219.711	206.374	212.417	195.086	193.286	153.2	220.043	262.819	265.313	201.976	172.464	220.597	206.975	225.415	193.478	213.381	256.25
ENSMUSG00000005362	26.7594	27.6686	28.4827	25.8347	25.1266	26.1855	24.6603	24.9722	23.8111	26.9019	28.871	23.8153	25.9191	28.4515	25.8858	28.3927	24.8004	26.4086	23.7474	23.7563	24.4787	26.9615	24.1967	26.9026	26.1066	28.4202	26.0861	26.9327	24.0102	25.7498	23.2681	25.5283	25.5607	24.4784	23.7707	28.3074	27.5247	27.4999	25.5346	24.919	24.1052	25.1035	25.4683	24.2859	22.7785	25.7202	25.2456	24.9583	26.0049
ENSMUSG00000005364	0	0	0	0	0	0.0215696	0	0.0217528	0.0489437	0	0	0.0220104	0	0	0	0	0.0872231	0	0	0	0	0.0268808	0	0.0627099	0	0.0261937	0	0	0	0	0.024939	0	0.0276332	0.041524	0	0	0.0510663	0.0246857	0.0234262	0	0	0	0	0	0	0	0.0430812	0	0.026754
ENSMUSG00000005370	11.0827	13.271	13.1907	12.9512	12.8962	13.179	12.6993	11.9423	12.0157	12.672	12.8604	15.0991	13.6172	13.4538	12.9315	11.3675	13.9557	13.4255	12.4918	13.4408	13.9914	12.2577	13.4531	12.8973	12.2541	13.1492	14.156	12.8131	13.9519	13.1032	13.1678	11.4762	11.7441	13.1008	12.1522	13.6696	12.4602	12.6885	13.6341	11.5859	12.3792	12.2201	13.4575	12.9232	13.1149	12.8997	12.752	13.4088	12.7884
ENSMUSG00000005371	58.1128	58.497	57.6996	59.2054	54.7591	60.7832	59.5939	59.1024	62.0117	54.5246	64.6208	58.5257	56.9189	56.9521	64.7946	64.3119	58.3814	57.3514	61.2012	62.5983	58.2432	56.6648	63.7078	58.4875	55.3299	58.0453	60.6509	61.2015	59.5013	62.1602	59.4795	59.203	61.3733	59.8777	59.8579	53.8255	55.2027	57.9374	58.4953	61.1819	57.7904	59.0086	59.7263	59.0566	59.6433	59.0906	58.1812	61.313	62.7916
ENSMUSG00000005373	1.6092	1.81343	1.46844	1.19584	2.06429	1.35889	1.83528	1.28342	1.66409	1.81361	2.37269	1.82686	1.5732	1.86246	1.30459	1.24575	1.65724	1.81366	1.30123	1.29238	1.65193	1.3978	1.50788	1.77678	1.4918	1.6764	1.80077	1.70842	1.92181	1.43815	1.72079	1.82195	1.85142	2.03468	2.7712	1.49836	1.45539	1.95017	1.49928	2.23115	1.49297	1.40314	2.26567	1.65807	1.94295	1.23985	1.33552	1.55306	1.39121
ENSMUSG00000005374	16.6111	15.1394	14.9629	14.4178	15.6486	14.2575	15.6948	16.1623	16.9345	15.9272	17.9048	15.5173	16.2478	15.4388	17.097	16.8176	15.0024	14.1775	17.4582	14.9446	16.219	15.4834	14.7018	15.1549	16.1434	16.2401	16.7321	16.3807	16.0733	15.911	16.2852	17.2143	15.5851	14.3673	16.1756	13.0933	14.7326	15.5273	15.2036	16.5051	16.6404	15.1029	15.1499	15.6298	15.7481	13.8494	16.177	16.6899	15.4638
ENSMUSG00000005378	10.8751	12.2269	11.9501	11.8456	12.4745	11.2593	11.0328	12.5731	12.5541	9.83535	12.641	11.5555	10.5224	10.5131	12.1304	11.8346	13.0544	11.1252	13.1858	10.762	11.138	11.505	11.6861	12.103	10.5758	12.6516	12.5053	12.9387	12.7039	10.5921	11.8211	11.0364	13.0152	11.6267	11.0437	11.2722	11.2857	12.6885	11.1275	11.2902	12.2548	12.9344	11.9835	12.9232	13.1149	12.0028	10.0595	12.7526	11.638
ENSMUSG00000005397	8.69485	6.23712	7.13966	5.59563	8.19056	6.47089	9.40845	9.07093	8.12465	12.0675	11.6042	8.71613	7.50494	14.14	6.77471	8.38286	6.68711	7.74123	8.4363	7.6133	8.76026	7.1503	9.94257	11.5177	6.26025	6.83656	8.6537	7.76325	7.38774	5.13626	8.20493	11.7903	9.03605	8.30481	8.51887	7.07685	11.8985	9.5287	6.53592	9.89233	11.1973	11.7354	9.41753	8.24159	8.38534	6.59493	8.33621	7.96215	9.68494
ENSMUSG00000005410	1.99852	1.5112	2.10139	1.55685	1.55376	1.53144	1.47666	2.19703	1.51725	1.41834	1.77453	1.87089	1.26372	1.59289	1.39614	2.23197	1.33742	1.41554	1.71329	1.45687	2.00234	1.63973	1.41364	1.48414	1.43852	1.49304	1.35058	1.28131	1.22297	1.43815	1.34671	1.48688	1.71326	1.39106	1.92957	1.84413	1.65966	1.23429	1.26502	1.23654	2.02173	1.27559	1.31027	1.51177	1.78956	1.37175	1.46476	1.46556	1.07016
ENSMUSG00000005413	1.92065	1.5112	1.59503	1.80504	1.62035	2.35109	2.40485	1.936	1.54173	2.46465	3.21011	2.26707	1.65057	2.74468	2.3803	3.01056	1.97706	2.25601	1.82172	4.06513	1.95229	2.74184	3.01576	2.57111	2.34426	2.43601	2.15092	2.18577	2.24627	4.06336	2.46896	2.30362	2.37645	1.91011	1.9501	1.89023	2.88525	2.46857	1.28844	2.52685	4.29229	2.34708	1.82891	1.73122	2.58207	1.71468	2.41255	1.99054	2.00655
ENSMUSG00000005417	171.899	172.194	174.339	177.594	162.524	172.751	174.099	167.91	169.957	170.758	173.964	168.292	165.805	165.367	172.87	178.713	186.076	175.018	178.941	169.372	168.873	159.215	185.422	168.564	157.918	186.08	177.726	176.469	182.273	169.474	175.246	168.311	172.845	174.546	168.53	170.743	160.501	168.209	180.382	165.858	167.897	176.49	172.6	173.61	173.28	175.9	167.844	166.352	172.162
ENSMUSG00000005442	92.6586	81.055	88.8913	83.0996	94.6909	89.859	99.7591	93.3196	94.5592	90.9131	84.0011	95.085	84.1276	88.0258	80.3581	87.8513	96.0327	92.2975	93.7319	86.0961	93.7848	89.8626	96.9283	85.8917	85.5389	93.7211	93.2899	89.315	95.0922	88.572	91.3266	100.689	101.718	96.4188	96.3966	88.2647	92.8896	94.2502	90.0036	97.2567	90.107	91.4595	100.017	97.6556	100.164	91.9597	89.4796	90.4054	98.6419
ENSMUSG00000005447	10.6674	10.2487	11.0386	12.6804	12.3191	10.4828	10.7585	9.72351	12.2115	8.48677	7.95548	9.97072	10.8319	11.5914	9.15501	8.79811	10.6994	7.01134	6.54952	10.386	12.5897	11.6394	10.885	12.1657	11.2418	8.27721	8.55365	9.47166	10.233	12.7151	10.624	9.88462	11.6059	9.42596	10.4484	7.67619	11.3623	10.2693	9.9093	11.0751	11.6638	10.5618	10.2364	12.2649	10.2772	11.5016	8.8101	10.2589	13.0827
ENSMUSG00000005465	0.207638	0.137381	0.177226	0.0902521	0.26636	0.172557	0.0632855	0.108764	0.0734155	0.255766	0.338955	0.308146	0.257902	0.269567	0.205988	0.337391	0.116298	0.265413	0.30362	0	0.100117	0.161285	0.0235606	0.209033	0.079918	0.183356	0.175075	0.100495	0.0748758	0.0456557	0.274329	0.460724	0.303965	0.124572	0.102637	0.0922065	0.255332	0.1728	0.140557	0.376339	0.124414	0.459211	0.163783	0.219451	0.460171	0.158278	0.323109	0.240615	0.321048
ENSMUSG00000005469	128.658	140.651	154.845	146.75	139.461	148.421	155.218	138.217	153.659	150.902	130.817	132.459	142.774	156.863	145.816	137.422	151.361	137.882	128.345	162.699	151.452	165.532	156.183	161.144	160.156	142.337	136.483	144.035	144.311	157.603	144.422	143.076	166.186	152.476	146.278	138.01	154.731	155.619	152.13	159.998	158.255	151.08	149.343	157.858	148.891	152.185	143.223	151.959	161.059
ENSMUSG00000005470	0.519096	0.109905	0.0506359	0.293319	0.177573	0.345114	0.316428	0.369798	0.367078	0.395274	0.338955	0.242115	0.180531	0.490121	0.228875	0.129766	0.232595	0.331767	0.628928	0.375966	0.250293	0.376332	0.306288	0.355356	0.239754	0.288131	0.225096	0.175866	0.17471	0.456557	0.448902	0.146594	0.193432	0.373716	0.184747	0.368826	0.229798	0.148114	0.468525	0.215051	0.217725	0.255117	0.327566	0.243834	0.562432	0.369316	0.34465	0.174992	0.187278
ENSMUSG00000005474	0	0	0.0253179	0	0	0	0	0	0	0	0	0	0	0.0490121	0	0	0	0.0221178	0	0	0	0.0537617	0	0.0209033	0	0	0	0	0	0	0	0	0	0.020762	0	0	0	0.0246857	0	0	0	0	0	0	0	0	0	0	0
ENSMUSG00000005481	5.86578	6.29207	5.6459	5.57307	6.25945	6.34147	7.36222	7.20018	6.92553	6.34764	7.3972	6.77921	5.08067	6.91071	5.85921	6.02113	6.28007	6.30357	5.70372	7.02586	7.40867	5.8869	7.02106	7.77603	5.56762	5.99836	6.35271	7.2859	8.06162	6.18635	6.08512	7.3297	7.48859	6.76842	6.71246	7.16905	5.69389	6.09738	5.76286	7.23108	7.77589	7.44942	8.32565	6.63229	7.77178	7.06977	6.82837	9.07773	6.71525
ENSMUSG00000005483	35.4283	30.5261	33.9261	47.089	31.3195	33.2819	32.5921	34.4565	33.1594	28.855	44.9614	35.1506	36.0547	31.2207	34.7662	29.4828	36.1685	28.2665	32.5741	31.7691	33.1889	38.5202	53.6239	35.5565	43.5553	35.7544	35.015	49.7451	51.9887	48.8744	44.1919	30.1984	33.4914	31.7244	27.7736	27.8003	37.7635	34.8809	34.5069	34.9726	35.6136	34.951	41.8466	34.2099	32.2887	33.7661	28.3259	35.6328	35.7968
ENSMUSG00000005493	0.181684	0.109905	0.0506359	0.0451261	0.0443933	0.0431392	0.105476	0.0217528	0.0734155	0.0697543	0.0398771	0.0660313	0.0257902	0.12253	0.0915501	0.103813	0.0290744	0.0442356	0.0216872	0.0704935	0.0250293	0	0.0942424	0.0209033	0.0532787	0.0785811	0.125053	0.0753713	0.199669	0.0228278	0.049878	0.167536	0	0.041524	0.143692	0	0.0510663	0.098743	0.140557	0.0268813	0.124414	0.15307	0.136486	0.0487668	0	0	0.0646218	0.10937	0.026754
ENSMUSG00000005501	13.2889	15.2219	13.6464	13.2445	14.7164	14.085	13.9861	14.3134	14.1203	13.5091	13.9171	15.8255	12.663	15.5859	15.0142	13.288	13.8394	14.5756	13.7713	14.0282	14.7923	11.9888	14.3955	14.3815	8.31148	11.5514	14.4812	14.4713	15.9236	10.2269	12.9184	15.162	13.2087	12.7271	14.7387	12.5401	9.95793	14.7374	13.0484	14.2471	16.1116	14.8733	15.6413	16.1174	14.0352	15.5113	11.4596	15.0056	14.7147
ENSMUSG00000005503	0	0	0	0	0	0	0	0	0	0.0465028	0.0398771	0	0	0	0	0	0	0	0	0	0	0	0	0	0	0.0785811	0	0	0	0	0.024939	0	0	0	0	0	0.0510663	0.0246857	0	0.0268813	0	0	0	0	0	0	0	0	0
ENSMUSG00000005505	3.01076	3.07734	3.77237	3.1137	3.37389	3.10602	3.5018	3.39344	3.03451	2.83667	3.09047	3.21352	3.12061	3.30832	2.88383	3.29605	3.19818	3.73791	3.14464	3.19571	2.97849	3.3601	3.91106	3.1773	3.17008	3.58854	2.87623	2.83899	3.24462	2.83065	2.81811	3.07847	2.98438	2.6783	3.03805	2.83535	3.06398	2.61669	2.858	2.90318	2.92373	2.8318	2.67513	3.19423	3.60468	2.92815	3.27417	3.43423	2.96969
ENSMUSG00000005506	93.4891	80.8352	84.2075	88.605	81.5061	94.1514	83.4736	96.6043	90.1543	71.4516	89.9627	99.4431	88.3572	66.6075	97.3636	101.762	96.9049	95.4825	113.164	80.1746	76.1892	82.6048	89.8365	74.374	72.4057	87.3822	102.544	90.521	99.4101	93.0919	92.798	85.8622	91.4382	82.3214	87.2414	86.0286	62.9648	68.2561	85.3184	87.0687	77.2923	84.2142	79.9262	89.414	87.407	83.5182	83.3406	89.7055	87.7531
ENSMUSG00000005510	33.2221	37.1479	39.0403	38.312	39.9096	39.2783	36.1993	37.0451	35.9736	38.3183	38.2421	36.5153	38.1695	38.45	35.4986	38.0992	41.9253	40.4755	39.1453	39.1004	36.718	40.0255	36.2126	40.6988	39.1066	42.3552	34.5898	37.0827	37.8871	35.9767	39.9523	38.3448	35.481	39.9461	39.2484	42.8069	37.3039	38.6085	38.2316	37.2038	40.0925	38.3951	38.5982	36.9409	36.5325	39.8862	39.6993	38.8483	35.2082
ENSMUSG00000005514	44.0972	40.6374	41.4708	41.7416	41.6631	43.2687	45.7976	41.4609	47.8669	34.5749	43.3464	39.9709	42.2443	37.9844	40.2592	40.1754	42.2742	39.2591	40.2947	44.129	42.4747	43.6545	43.163	39.5282	43.8217	38.95	42.5932	41.1025	46.0985	50.5637	45.7631	39.2872	46.9764	43.4964	42.2248	42.2306	36.972	35.9178	44.8378	46.451	42.7363	42.0433	38.7893	47.3526	45.0712	44.6081	38.7946	41.8013	43.1809
ENSMUSG00000005533	20.6341	16.9529	16.3807	17.4187	17.2024	21.9147	20.842	21.7311	18.4028	20.0195	19.3205	21.3061	17.331	16.321	16.8452	18.6343	17.6191	17.9154	19.2365	17.6234	16.7696	13.763	19.9558	19.5237	16.5697	20.3787	19.0581	20.2749	19.9419	17.509	18.4798	17.5494	18.5419	17.1287	18.5978	18.3491	17.2859	18.1687	18.3428	19.4621	17.1069	18.6746	18.6713	17.4341	19.4039	18.8351	18.5465	15.8368	17.6309
ENSMUSG00000005534	35.8955	34.6476	35.1919	37.2064	38.1338	37.3801	40.6293	38.6983	36.4141	37.272	36.9262	35.943	36.1836	38.548	36.8032	38.4366	37.8258	35.5875	35.5236	35.2938	37.0434	33.0097	36.3304	36.7898	36.123	35.964	40.6924	38.7409	37.1134	37.529	38.5557	38.9731	36.8074	34.0082	35.5945	37.505	32.6569	35.1525	36.0296	36.3973	33.2497	34.1857	32.6474	34.3806	35.2542	37.9341	35.025	34.9985	35.5025
ENSMUSG00000005540	0.59696	0.604478	0.430405	0.74458	0.599309	0.603949	0.907093	0.761349	0.489437	0.534783	0.458587	0.880417	0.438433	0.637158	0.732401	0.90836	1.19205	0.464474	0.693989	0.65794	0.72585	0.456974	0.494772	0.543486	0.293033	0.838199	0.35015	0.552723	0.34942	0.251106	0.598536	0.963332	0.746096	0.726671	0.94426	0.484084	0.357464	0.666515	0.679361	0.430101	0.497657	0.612281	0.382161	0.658352	0.843647	0.553974	0.73238	0.787466	0.588588
ENSMUSG00000005547	0.207638	0.577002	0.354451	0.0676891	0.0443933	0.194127	0.253142	0.130517	0.26919	0.0930057	3.86808	1.2766	0.0257902	0.612652	0.114438	0	0	0.0663534	0.0216872	1.24539	0.150176	0	0.730378	3.01008	0.0532787	0.0261937	0.0750321	0.778837	0.0249586	0.159795	2.59366	0.062826	0.110533	0.124572	0.0615822	0.0922065	0.255332	0.0493715	0.0702787	1.02149	0.0622071	0.0510234	0.19108	0.438901	0.0255651	0.342937	0	0.0656221	6.44771
ENSMUSG00000005553	0.830553	0.43962	0.430405	0.22563	0.466129	0.733367	0.379713	0.717843	0.464965	0.186011	0.558279	0.440208	0.386853	0.392097	0.663738	0.311438	0.610562	0.331767	0.281933	0.493455	0.300352	0.618259	0.494772	0.627099	0.319672	0.261937	0.450192	0.452228	0.274544	0.616352	0.399024	0.649202	0.303965	0.31143	0.595294	0.484084	0.510663	0.296229	0.304541	0.591389	0.653174	0.663304	0.655133	0.609585	0.306781	0.422076	0.36619	0.634347	0.66885
ENSMUSG00000005566	56.1921	55.8318	55.3704	53.5195	57.0676	55.8653	60.9862	63.7793	62.7703	52.2227	58.2006	61.0789	53.3341	53.5458	59.8967	61.1196	62.0157	58.8333	59.3794	54.7265	64.1251	64.2452	60.5272	56.8152	60.2049	58.5429	59.1753	57.0561	61.5978	63.9408	62.1979	61.4229	62.5339	57.9676	59.591	55.9232	53.4409	52.7041	58.2611	61.2626	59.8743	57.1717	61.8827	61.3243	64.0405	58.7477	57.7503	65.9721	64.6376
ENSMUSG00000005575	52.221	58.1948	63.9278	63.3344	60.6634	63.5225	67.9265	57.645	65.3154	69.0335	66.7144	58.8559	57.4863	73.2731	58.6379	65.7652	67.1327	64.5618	62.1771	68.2377	67.0785	76.9329	68.6556	69.6708	70.0881	71.9017	64.5776	59.669	62.7209	65.767	66.9862	67.4751	68.3645	68.9299	71.0453	73.1197	69.3736	75.6618	70.2319	66.5044	68.179	70.2593	69.1438	67.664	69.0768	68.3763	65.268	69.5376	64.9319
ENSMUSG00000005580	30.8343	24.344	24.4825	19.7201	29.3218	27.8895	28.4152	30.8673	24.8879	28.0412	35.9093	37.2416	25.2486	29.5053	28.1746	41.6288	29.9757	27.227	39.1019	21.383	24.5037	21.209	25.4454	23.349	22.4037	35.5972	28.2871	29.6461	26.0817	23.8094	25.7869	34.303	27.4674	24.7899	27.6914	23.651	25.9928	29.5241	27.0105	25.0265	24.5718	29.7722	29.6721	23.9201	26.4343	25.984	35.8436	25.5926	22.5001
ENSMUSG00000005583	61.6945	38.8515	26.6092	38.4474	38.1782	41.2195	40.4395	77.6141	44.0738	29.8316	29.3296	58.7678	45.1328	16.223	48.43	82.479	57.5382	71.2635	104.337	26.2236	29.7098	35.6171	44.506	18.3113	20.9918	52.1517	63.152	55.5236	35.2914	44.0806	64.7417	33.4862	31.4465	44.4515	54.5002	62.078	17.0562	21.6	42.5421	41.693	23.6076	29.9763	31.8285	29.3332	55.4506	32.9483	55.4886	55.2976	21.9115
ENSMUSG00000005609	36.2329	37.4776	40.0024	41.4032	36.691	41.6725	38.5198	39.0028	37.3196	43.3407	36.986	36.9995	38.8916	38.2785	41.0602	35.5039	40.9077	37.4012	38.8417	40.5808	37.6941	35.4289	41.2075	36.6644	35.4836	39.6049	36.9658	38.3389	39.9837	34.7896	37.8574	34.9522	37.1666	37.9945	37.9551	45.3195	35.9252	36.8558	38.4659	35.4027	33.1875	37.043	37.3699	36.3313	37.1716	40.9941	38.4715	39.3733	38.7665
ENSMUSG00000005610	292.692	313.202	323.487	322.651	290.665	310.969	299.847	307.715	308.076	331.24	323.662	309.929	316.652	340.83	328.871	321.559	308.276	308.101	301.126	309.584	306.534	300.286	320.047	321.179	316.209	323.911	308.457	311.51	300.951	303.062	312.61	306.654	301.754	305.596	299.002	309.929	336.629	318.15	309.672	307.979	298.096	310.886	305.838	300.745	287.172	298.671	315.053	308.205	308.527
ENSMUSG00000005611	2.43975	6.4844	8.38024	9.00265	3.44048	5.95321	4.32451	3.41519	4.84543	8.25425	2.47238	1.87089	5.46752	3.67591	4.92082	2.30983	9.39103	5.3525	5.26998	8.36523	3.65428	3.89772	6.17288	6.08286	4.68852	7.28185	5.42732	4.07005	4.89188	1.75774	9.25237	3.22507	3.50941	8.67852	4.55708	10.1658	3.29378	5.18401	6.69991	4.78488	3.26587	5.63809	3.9308	4.65723	6.05892	7.57098	4.2435	3.84983	3.371
ENSMUSG00000005615	24.1899	26.6245	29.2929	26.6695	27.4572	26.9189	28.2254	24.3197	25.7689	30.0408	27.1962	24.3435	27.3376	35.1172	28.3348	23.2021	27.0101	25.2143	24.2462	25.6127	28.3081	24.6497	28.1314	32.0657	28.5041	29.6513	23.31	26.0785	25.6325	25.2476	25.9116	27.1827	25.0909	24.0632	24.6329	26.0483	34.2655	31.0793	26.4482	28.763	23.9497	26.9914	31.3099	27.2363	25.0793	27.3822	26.2364	25.2427	26.9948
ENSMUSG00000005621	19.6737	18.1069	18.8619	17.9376	18.4454	17.4714	16.9394	18.7509	16.6164	17.4618	20.3573	19.3472	19.3426	18.7962	18.4931	16.8955	18.4041	19.2646	19.6919	17.1064	17.971	16.1823	18.8249	17.3916	18.541	17.2617	20.4337	19.4709	20.2664	16.7556	20.6495	19.1619	19.3985	17.0456	18.7005	16.4589	19.252	16.5641	17.5931	19.5965	18.4755	18.0368	18.8078	20.1407	18.8415	18.202	17.2756	18.6804	18.7813
ENSMUSG00000005625	39.8406	44.4291	49.1928	44.3364	43.683	44.3471	44.9327	40.743	46.3007	47.7817	42.7881	43.8888	44.3333	48.6691	44.9511	45.3142	45.327	44.1471	42.8538	46.6432	45.4282	48.0898	42.5504	50.8578	51.4406	46.1009	40.3422	42.9365	43.6526	43.624	41.8975	41.9049	44.2131	42.8736	43.3333	46.0341	47.5938	46.7301	43.8071	46.451	44.5714	44.4414	44.9039	47.1819	44.5088	44.3707	43.1889	45.7168	43.4217
ENSMUSG00000005628	0.181684	0.192334	0.177226	0.135378	0.0665899	0.107848	0.421904	0.0870113	0.122359	0.139509	0.179447	0.286135	0.206321	0.171542	0.0686626	0.233578	0.116298	0.243296	0.238559	0.164485	0.225264	0.0268808	0.329848	0.167227	0.106557	0.157162	0.250107	0.351733	0.224627	0.205451	0.274329	0.146594	0.165799	0.20762	0.266856	0.0691549	0.178732	0.123429	0.163984	0.0537627	0.186621	0.204094	0.272972	0.268218	0.230086	0.0791392	0.107703	0.240615	0.240786
ENSMUSG00000005640	0.493141	0.164858	0.329133	0.180504	0.377343	0.215696	0.653951	0.282787	0.244718	0.255766	0.338955	0.484229	0.283692	0.661664	0.434863	0.285484	0.610562	0.376002	0.0867486	0.352468	0.275322	0.188166	0.141364	0.355356	0.159836	0.183356	0.425182	0.376857	0.399337	0.205451	0.274329	0.774854	0.469764	0.269906	0.47213	0.184413	0.306398	0.0740572	0.18741	0.40322	0.466553	0.331652	0.272972	0.438901	0.511301	0.0527595	0.409271	0.437481	0.40131
ENSMUSG00000005649	0	0.0274763	0.0506359	0.157941	0	0.0647089	0.0632855	0.0435056	0.0489437	0.0697543	0.0199385	0.0220104	0	0.0245061	0.0915501	0	0	0.0442356	0	0.0234978	0.0500586	0.0268808	0.0471212	0.146323	0	0.0785811	0.0250107	0.125619	0.124793	0.0228278	0.099756	0.041884	0.0276332	0.0622861	0	0.0922065	0.0510663	0.0493715	0.0468525	0.080644	0	0.127559	0.109189	0.121917	0.178956	0.0527595	0.0861624	0.021874	0.0802619
ENSMUSG00000005656	19.5699	19.8379	23.4951	23.0369	20.4653	20.7931	19.3443	19.5993	20.7521	21.1123	21.5536	21.02	21.7411	22.2515	23.208	19.7763	22.2419	21.3215	19.4751	23.6153	20.1986	21.9616	22.0998	21.2378	20.4057	21.505	20.3087	23.0134	24.0601	19.5635	20.8241	20.3975	20.8078	23.0251	20.2605	23.3052	23.133	21.4025	21.8801	22.3115	22.0835	20.1287	20.7186	20.2626	20.9122	19.1253	21.1313	23.6458	22.3931
ENSMUSG00000005667	5.29478	8.13298	7.79793	7.89706	8.36813	6.94542	6.64498	6.26481	6.92553	8.71928	6.93861	6.27297	6.65387	8.84669	6.70605	5.03491	7.44304	6.50263	6.35434	7.49581	8.20961	8.49434	7.79856	7.81784	7.45902	6.60081	6.95297	7.16028	7.18807	7.00815	8.25481	6.74332	7.23989	6.45699	7.123	8.29858	7.60888	8.12161	7.28556	6.98915	8.27354	6.7606	8.24375	8.02214	7.10709	7.28081	7.60383	7.08719	6.82227
ENSMUSG00000005672	30.3411	16.4858	13.5451	12.9737	22.0635	21.5265	27.4237	29.5403	17.9379	15.5087	39.598	39.8609	20.6064	23.0357	25.7027	41.0838	20.73	19.9281	32.4657	15.2266	20.4239	17.822	15.6914	13.6708	13.2664	26.6652	18.733	20.8025	18.8687	17.5774	17.5321	37.4862	23.5711	14.8241	24.3044	12.3557	25.9672	14.3918	17.8508	26.7469	24.0119	24.1341	15.9689	20.8234	19.5062	12.9261	30.1999	22.2678	22.3663
ENSMUSG00000005674	9.03227	8.16046	8.55747	8.98009	8.70108	8.54157	8.22712	8.26607	8.19807	9.39357	7.99536	7.26344	7.86601	8.82218	7.8962	8.40881	8.57694	8.71441	7.67725	9.32864	8.2847	9.75774	9.28287	9.4483	9.53689	9.01063	8.37858	8.39134	7.48758	7.96692	8.40445	9.00506	8.70445	8.98995	8.49834	9.2437	8.96214	8.76344	8.01178	7.84935	9.45548	9.43933	8.89889	9.29008	9.10117	8.44151	7.75462	8.53088	8.0797
ENSMUSG00000005677	0.64887	0.714383	0.86081	0.383571	0.599309	0.431392	0.421904	0.413304	0.489437	0.418526	0.418709	0.462219	0.670545	0.392097	0.526413	0.337391	0.697785	0.486591	0.30362	0.516953	0.425498	0.456974	0.494772	0.397163	0.932377	0.576262	0.400171	0.628094	0.449255	0.570696	0.573597	0.460724	0.469764	0.51905	0.615822	0.783755	0.510663	0.370286	0.398246	0.430101	0.124414	0.73984	0.545944	0.755886	0.613562	0.501215	0.473893	0.984332	0.428064
ENSMUSG00000005681	0.155729	0.467097	0.607631	0.51895	0.310753	0.496101	0.548475	0.478562	0.440493	0.395274	0.358894	0.330156	0.438433	0.710676	0.480638	0.441203	0.377967	0.353885	0.520492	0.493455	0.125147	0.537617	0.235606	0.668906	0.39959	0.392906	0.37516	0.276362	0.723799	0.547868	0.623475	0.230362	0.303965	0.477526	0.47213	0.507136	0.663862	0.1728	0.351394	0.349457	0.0933106	0.382676	0.300269	0.365751	0.434606	0.369316	0.236947	0.328111	0.454818
ENSMUSG00000005682	8.98036	10.3036	11.3678	9.76979	13.0738	12.1437	12.6993	11.3332	12.8477	13.1603	13.2791	13.3163	10.1871	12.2775	11.0547	8.92788	14.0429	12.5187	11.3207	12.3364	14.0915	10.0534	12.1101	13.2318	7.45902	12.1277	12.8555	12.3107	14.3761	7.69298	11.5717	15.3924	13.1258	12.7686	13.6302	14.1767	7.96635	13.824	12.1114	14.0321	11.9127	14.108	16.2418	14.1424	14.8022	12.1083	11.8258	15.1587	13.8318
ENSMUSG00000005683	119.132	128.012	138.059	129.467	129.429	124.068	126.592	125.035	127.719	139.392	127.367	122.488	133.052	142.429	128.605	134.074	129.265	129.035	125.655	129.614	124.671	130.103	123.599	135.265	136.607	138.958	121.527	126.9	122.522	137.492	129.907	129.547	122.525	128.766	129.795	134.898	136.296	134.118	125.822	133.116	128.458	129.319	131.572	126.306	126.368	127.018	136.654	131.594	117.584
ENSMUSG00000005686	17.3118	17.4474	21.0899	17.4638	18.6674	19.3911	19.2599	17.4023	21.5597	21.089	17.0275	16.5959	16.6089	18.1345	16.067	15.494	19.8287	17.7827	14.2918	17.1534	15.7685	16.4779	16.8458	19.022	16.7295	16.5282	16.2569	18.064	17.9951	16.0708	18.2554	18.408	20.0617	18.499	17.3456	16.3897	20.7329	19.8967	17.3354	16.4245	17.0447	17.2969	19.6813	20.7015	19.6084	18.3867	15.3369	17.5649	19.0756
ENSMUSG00000005687	29.4327	28.2731	30.1284	28.0007	30.1208	29.3347	27.9511	27.6478	28.5586	26.5066	28.3127	28.9657	29.014	27.5938	30.2802	28.6263	28.522	28.6647	26.5885	26.764	30.4857	31.4774	26.6235	29.4946	29.0635	27.4772	26.6114	27.4603	30.0002	27.7587	28.4055	27.9366	30.4518	27.8626	27.3425	28.6993	27.0396	27.0062	27.5024	30.4028	28.3042	27.1445	27.6248	28.5774	27.8148	28.1736	26.6888	31.1268	30.553
ENSMUSG00000005696	0	0.0824288	0.12659	0.022563	0.0221966	0.0215696	0.0210952	0.0652585	0.0244718	0.0465028	0.0398771	0.132063	0	0.0245061	0.0686626	0.0259531	0.145372	0.110589	0	0.0939914	0.0750879	0	0.0471212	0.104517	0.079918	0.0785811	0.0750321	0.0251238	0.0748758	0.0684835	0.024939	0.10471	0	0.0622861	0.0821096	0.0691549	0	0.123429	0.18741	0.188169	0	0.102047	0.0545944	0.0487668	0.0255651	0.0527595	0.0646218	0.196866	0.0802619
ENSMUSG00000005698	35.5321	33.6859	31.6981	35.6947	35.0485	34.8996	32.571	35.0438	31.1527	31.6452	34.075	36.5593	34.7394	33.8674	34.9493	36.8015	35.18	37.1579	35.3501	35.1528	32.7133	35.3214	33.3854	33.6961	33.4857	35.3877	35.6903	35.1482	31.8472	35.8169	33.8422	34.0098	34.7625	31.9112	33.9728	35.9375	34.3166	30.8325	33.2184	33.9511	35.147	32.604	36.0323	34.5269	34.8963	35.0323	34.2496	34.4516	35.7166
ENSMUSG00000005699	7.44902	8.21541	8.83596	9.83748	7.10292	8.58471	8.35369	7.54823	10.4005	8.46352	9.37112	7.92375	8.12391	9.18978	7.04936	8.59049	9.39103	8.73653	8.08931	8.57671	9.43605	8.65563	7.37447	7.60881	8.60451	8.69631	7.2531	8.06473	8.08658	8.88003	8.10518	7.51818	6.93593	7.26671	8.04674	8.75962	9.21747	7.89944	7.37927	8.46762	7.83809	8.41886	8.27105	8.07091	7.69509	7.46546	8.5947	8.85899	8.02619
ENSMUSG00000005705	0.363367	1.6211	0.481041	0.473824	0.466129	1.55301	0.379713	0.54382	0.342606	0.534783	1.1365	2.9494	0.257902	0.56364	0.503526	0.493109	0.639636	0.552945	0.412056	2.74925	0.275322	0.564497	1.83773	0.752519	0.532787	0.471487	0.675289	0.40198	1.57239	0.730491	0.299268	0.565434	0.911895	0.539813	0.307911	0.161361	0.331931	0.567772	0.351394	3.68274	1.18193	0.586769	0.409458	0.731502	0.536867	0.896911	0.409271	0.568725	2.14032
ENSMUSG00000005716	23.8524	46.1052	41.9012	69.0654	37.024	37.035	23.6055	25.5161	22.2449	51.4786	44.3035	28.4375	45.4165	68.8621	25.0847	29.0935	33.4065	47.2878	21.1667	35.7872	46.0289	39.3266	23.1601	37.835	58.7664	45.839	24.7856	28.7919	19.5176	28.6489	46.1122	40.7322	30.9492	33.9044	38.3452	84.7839	46.4959	51.1982	22.9812	39.0586	27.4955	34.7725	43.9212	25.2368	35.2031	48.4596	39.4624	23.974	12.2801
ENSMUSG00000005718	2.64739	2.47287	2.70902	2.91063	3.26291	3.12759	2.6158	2.26229	2.86321	2.37165	2.83127	2.44316	2.94008	2.54863	2.08277	2.15411	2.76207	2.6099	2.14703	2.37328	3.02855	2.47304	2.59167	3.19821	2.79713	2.67176	2.45105	2.51238	2.64561	1.75774	2.89292	3.01565	2.73568	2.78211	1.97063	2.28211	2.85971	2.4192	2.97513	1.93546	2.73711	1.81133	2.56594	3.31614	2.45425	2.79625	2.36947	2.8655	3.0232
ENSMUSG00000005732	26.1365	26.597	27.5966	27.2787	24.838	25.4306	23.7321	23.9063	23.6398	24.2977	24.2453	25.1799	24.1396	26.4911	24.1921	23.6173	27.6788	23.6218	22.4462	25.5657	26.3559	28.3324	25.0214	26.5054	26.666	22.9195	22.4346	22.536	25.4827	26.252	25.0388	22.366	25.1738	24.0839	23.7297	24.573	24.5118	23.7477	25.2769	23.6018	25.847	25.5627	23.9669	23.847	26.4599	24.1111	23.2208	24.2364	24.3729
ENSMUSG00000005763	0.103819	0	0.0759538	0.0676891	0.0887865	0.0215696	0	0.0435056	0.0734155	0.0465028	0.0398771	0.132063	0.154741	0.0980243	0.114438	0.0778594	0.0581488	0.0442356	0.0216872	0.258476	0.0500586	0.0268808	0.0706818	0.146323	0	0.0785811	0.200085	0.0753713	0.0748758	0.0228278	0.099756	0	0.0552663	0.0830481	0.0410548	0.115258	0.0255332	0.0493715	0.093705	0.0268813	0.0933106	0.0510234	0.0545944	0.195067	0.0255651	0.131899	0.0430812	0.021874	0.160524
ENSMUSG00000005774	9.49945	9.80903	11.545	8.4837	10.6988	10.526	11.9188	8.72288	10.0824	10.0679	8.03523	8.76015	9.28447	10.9787	9.75009	8.40881	10.5831	9.97512	8.111	10.4565	10.8377	9.16636	10.508	11.0997	8.65779	9.19399	9.45404	8.79332	8.33617	7.39622	9.60152	10.2406	10.3901	10.0073	10.7153	9.15149	10.5452	10.294	10.0499	10.6181	9.26886	10.3067	11.3556	12.021	9.61247	10.4464	9.90868	11.0245	11.5845
ENSMUSG00000005779	51.5981	56.5462	56.2818	53.4518	56.557	55.2398	54.1724	50.0315	59.4176	51.0136	52.239	53.5073	56.6868	57.3687	54.4494	55.2283	56.2299	52.9057	53.1769	57.5227	56.9166	60.213	49.8542	58.8219	59.9385	56.8403	49.5962	51.8304	53.9854	59.1013	51.6736	53.1508	53.6084	56.7218	53.6586	53.5028	56.7602	54.2839	52.9199	52.7412	56.8573	53.3705	53.0658	57.6912	53.6867	52.311	53.4422	59.1474	57.1198
ENSMUSG00000005800	0.155729	0.109905	0.303815	0.0902521	0.0443933	0.0862785	0.189857	0.0217528	0.0489437	0.0232514	2.11349	0.154073	0.0773706	0.220555	0.297538	0.129766	0.0581488	0.0884711	0.0216872	0.0469957	0.100117	0.0806425	0.0235606	0.0209033	0.133197	0.0785811	0.225096	0.125619	0.0748758	0.730491	0.174573	0.020942	0	0.0622861	0.0205274	0.0691549	0.153199	0.246857	0.117131	0	0.186621	0.0510234	0.136486	0.170684	0.0255651	0	0.0861624	0.0437481	0.187278
ENSMUSG00000005802	22.4249	23.2724	23.3685	26.3085	20.5319	21.3971	21.8546	21.3178	23.077	24.4372	21.5536	23.309	23.8559	20.7321	25.8858	24.8631	22.7362	22.914	22.251	20.3726	22.5264	23.225	20.6626	20.1717	22.5635	22.6837	22.3846	22.7621	20.0417	22.2343	20.6246	19.9996	21.3604	21.1357	20.7327	21.5533	20.3755	21.1557	22.3955	22.204	20.124	19.0062	20.118	19.336	21.7303	22.5283	22.1653	22.1584	20.1993
ENSMUSG00000005803	3.06266	2.88501	2.60775	2.45937	2.81897	3.49428	3.41742	2.91488	3.3037	3.55747	3.569	3.67574	2.70797	3.60239	3.34158	2.95866	2.67484	2.65413	2.84102	2.89023	2.60305	3.17194	2.80371	3.26092	3.01025	2.33124	2.8012	2.41188	2.84528	2.44258	2.91786	3.16224	2.95675	3.1143	3.4486	2.72009	4.3917	3.01166	2.90485	3.19888	3.91905	3.67369	2.53864	3.51121	2.7099	2.92815	2.95106	3.04049	3.13022
ENSMUSG00000005804	13.4965	14.0404	12.3805	14.0568	12.6299	13.632	13.079	12.6384	13.7287	12.2768	12.8803	12.2378	14.0299	12.3511	14.0758	13.5735	14.6535	13.8236	12.9689	13.9577	13.2655	14.9995	12.4871	14.8832	13.7459	12.2587	13.2557	12.3107	14.4011	14.1076	12.2949	13.0259	13.6232	13.8483	12.727	11.3414	13.3283	11.4542	12.7205	14.8923	15.2096	12.9089	13.5121	13.289	12.1434	13.6383	12.8813	14.3056	15.0892
ENSMUSG00000005813	20.3486	19.3158	19.4695	19.0658	19.9992	20.4696	18.9013	19.5993	21.5597	18.6709	21.753	20.1836	19.549	19.4333	20.9192	20.7885	19.8578	18.3356	17.957	18.4458	20.5991	19.9456	19.0841	19.0638	18.4611	20.6668	19.0081	20.2498	20.3412	20.1113	19.8265	17.8426	19.813	18.5197	18.8647	19.2712	17.6945	18.6624	20.006	19.4621	18.6621	18.9297	19.2445	19.1897	19.1482	19.1517	18.7619	20.496	19.4501
ENSMUSG00000005823	12.7698	16.7056	14.2034	15.6587	15.3157	13.934	13.8384	13.5085	17.1303	15.7877	15.7913	15.8475	14.262	16.0515	14.3505	14.7154	16.8341	15.1507	13.3593	15.0621	16.3692	15.4296	13.7358	16.8481	14.5451	15.5853	14.081	14.3708	15.674	12.7836	15.2876	14.9316	15.972	16.7342	15.765	16.067	15.1922	15.7495	15.3676	16.3707	17.5424	15.8938	17.0062	17.3366	15.697	16.0125	14.9492	15.115	16.3467
ENSMUSG00000005824	0.0519096	0.0274763	0	0.022563	0	0	0	0	0.0244718	0	0.0598156	0.0220104	0	0.0490121	0	0.0259531	0	0.0442356	0	0	0	0.0537617	0	0	0	0	0	0.0251238	0.0998344	0.0684835	0	0	0.0828995	0	0	0.0691549	0	0	0	0	0	0	0	0.0243834	0.0766952	0.0263797	0	0.021874	0
ENSMUSG00000005836	0.0519096	0.109905	0.0253179	0.022563	0.0887865	0.0215696	0.0843807	0	0.0489437	0.0697543	0.0996927	0.0440208	0	0.12253	0.0457751	0.103813	0.0581488	0.0663534	0.173497	0.0469957	0.0750879	0	0.0942424	0.0209033	0.0532787	0.130969	0.0750321	0.0502476	0.0998344	0.0228278	0.124695	0.167536	0.0552663	0.041524	0.0615822	0.0230516	0.204265	0.0740572	0.093705	0.188169	0.0933106	0.0510234	0.19108	0	0.15339	0.0263797	0.0215406	0.0656221	0.026754
ENSMUSG00000005846	20.9715	20.0852	20.9886	21.1416	23.1067	23.2305	20.5889	19.5123	23.077	19.2522	20.5965	22.1645	22.9017	21.9084	22.6815	22.5533	22.6199	22.0293	21.1667	20.1142	21.8256	22.8487	19.4611	22.3456	22.2971	21.5574	21.9594	20.4256	20.2664	22.2571	19.9761	22.2195	21.996	21.2395	21.5538	22.9133	20.784	20.4645	20.7322	23.5212	20.6839	20.4349	20.2818	22.0914	21.1679	21.9479	21.3898	22.4428	21.4299
ENSMUSG00000005864	0.363367	0.302239	0.227862	0.180504	0.0443933	0.345114	0.337523	0.108764	0.244718	0.0930057	0.538341	0.220104	0.0515804	0.539133	0.114438	0	0.116298	0.309649	0.195184	0.352468	0.150176	0.134404	0.259167	0.710713	0.186475	0.0261937	0.125053	0.276362	0.149752	0.0913114	0.24939	0.20942	0.221065	0.124572	0.205274	0.0461032	0.153199	0.0246857	0.0702787	0.349457	0.155518	0.280629	0.49135	0.219451	0.204521	0.474835	0.107703	0.0874962	0.802619
ENSMUSG00000005871	159.674	157.082	160.389	163.266	140.172	156.164	164.142	174.197	160.046	171.898	157.554	178.637	166.115	164.705	173.854	192.624	157.961	165.795	184.926	153.488	148.249	135.184	157.408	156.775	148.248	179.034	181.077	177.449	150.625	133.589	153.924	154.992	140.294	145.978	158.595	176.23	150.135	158.606	160.072	144.46	138.566	151.846	144.866	129.647	143.471	156.907	170.451	152.834	142.144
ENSMUSG00000005873	204.16	204.588	215.481	210.423	191.712	205.3	206.184	203.237	212.171	196.707	203.732	204.433	214.445	230.259	223.977	213.828	197.095	208.526	189.979	223.465	206.317	216.256	206.626	213.486	218.922	205.647	193.032	202.523	199.095	212.71	201.058	205.881	202.855	206.229	202.913	205.759	225.713	199.782	211.375	200.938	210.789	202.512	192.8	204.869	197.388	199.985	203.257	208.591	214.192
ENSMUSG00000005881	56.244	56.2165	53.1677	57.1973	57.9332	55.9947	57.189	53.686	63.1863	48.828	54.512	58.9659	54.8557	48.6691	54.4266	54.7611	54.1365	51.8441	49.078	57.2173	60.3456	60.4012	54.1422	60.2015	61.4303	51.2611	51.2719	52.4333	58.0038	60.4025	54.0678	55.2659	59.3008	54.8533	55.9577	48.2931	53.6962	51.6673	57.6989	57.5261	58.879	53.8042	52.0831	59.3736	54.9138	54.8171	53.3991	56.9819	63.9955
ENSMUSG00000005882	32.2618	33.054	39.3441	37.7705	32.4959	34.0584	31.0099	30.1929	31.6666	33.4355	32.759	30.1763	32.0572	37.9599	32.4774	28.782	32.8541	29.8369	27.1089	35.8342	31.0864	33.8161	30.2282	35.2221	34.9242	32.6112	28.137	31.0027	31.8222	30.3154	31.9967	31.2873	33.0769	32.7417	32.2691	33.6323	36.0018	35.3994	30.8524	33.1178	32.9075	31.3029	31.8012	32.6982	29.3487	31.3919	30.8892	31.8486	34.7267
ENSMUSG00000005883	0.155729	0.21981	0.12659	0.0451261	0.33295	0.150987	0.126571	0.261034	0.0734155	0.116257	0.199385	0.396188	0.154741	0.196049	0.114438	0.207625	0.319818	0.19906	0.45543	0.0469957	0.275322	0.268808	0.0942424	0.12542	0.079918	0.0523874	0.100043	0.100495	0.199669	0.0684835	0.174573	0.146594	0.276332	0.290668	0.266856	0.184413	0.0510663	0.0740572	0.093705	0.322576	0.186621	0.229605	0.19108	0.365751	0.255651	0.0791392	0.172325	0.131244	0.240786
ENSMUSG00000005886	55.4394	50.6663	51.2688	54.9184	53.4273	54.6358	56.3874	56.4268	57.4599	49.5953	51.9798	53.8155	53.8241	50.0904	59.2787	58.8617	53.2643	53.525	57.0372	54.891	51.7105	48.1167	49.383	47.6178	49.8689	54.4829	56.7993	58.1616	53.611	54.1933	49.8032	51.3707	47.5843	49.206	50.2305	53.8716	51.4748	48.31	53.693	51.9885	52.4406	50.7173	47.9339	48.2792	49.9542	53.0233	53.076	51.5571	50.3242
ENSMUSG00000005891	0	0	0	0	0	0	0.0210952	0	0	0	0	0	0	0	0	0	0	0	0	0	0	0	0	0	0	0	0	0	0	0	0	0	0	0	0	0	0	0	0	0	0	0	0	0	0	0	0	0	0
ENSMUSG00000005892	17.3897	8.92979	9.29169	25.6993	8.76767	10.526	9.45064	16.4234	14.2916	3.13894	2.51226	12.9421	16.4541	1.05376	8.46839	15.4162	7.61749	13.6024	12.5569	12.9238	11.0379	20.295	10.6965	22.3038	25.707	13.516	14.056	15.9787	14.0766	26.7086	16.1854	6.63861	7.51622	6.91375	13.897	13.393	2.96185	1.82674	14.7351	9.91921	7.77589	4.20943	3.57593	7.63201	8.69213	19.8112	8.65932	5.35914	19.3164
ENSMUSG00000005893	36.8558	32.1198	30.8373	31.859	30.2096	35.0722	37.233	35.9357	35.7044	32.5752	32.44	36.9335	32.5472	29.1622	37.3525	36.8015	31.8655	34.2605	36.4778	31.3696	29.6848	27.6873	32.6785	29.0974	30.582	34.2614	37.7161	35.7009	34.368	33.8993	31.3234	33.8841	32.3308	30.624	34.2192	30.4051	30.2823	31.3262	34.7411	33.1178	30.948	32.9866	32.2653	31.8935	31.803	34.4783	35.262	34.6485	36.5727
ENSMUSG00000005897	6.09937	6.07226	6.45608	6.43046	6.90315	6.29833	6.15979	6.09079	5.57958	6.62666	5.84199	6.69117	6.3186	6.66565	7.07225	6.43638	7.50119	7.67487	5.79047	6.03895	5.8068	5.53745	6.3378	6.85629	6.18033	5.68403	6.37773	5.87896	5.84031	6.27766	6.135	6.97368	5.38847	6.06251	6.83562	6.61582	5.94923	6.56641	5.69258	6.66657	6.06519	6.17383	6.71511	6.12024	6.08449	5.06491	6.59142	6.8247	6.34069
ENSMUSG00000005899	24.112	23.9044	20.4569	21.4123	25.3042	24.6756	24.3438	26.9735	24.5942	21.7401	26.4983	24.3875	19.8327	19.6294	23.803	23.3059	26.952	27.1828	30.0584	21.806	22.9018	18.7091	26.2229	22.262	13.0533	28.0535	24.4605	25.9277	26.6558	15.112	26.161	28.3973	25.6159	24.0009	28.1225	23.213	14.2475	21.9456	22.1612	25.0534	22.1146	25.9709	27.9796	29.4552	30.8315	22.4755	20.7221	31.6517	24.3996
ENSMUSG00000005907	13.0033	13.5183	14.3553	14.6885	13.3624	13.9987	13.5431	13.9653	13.5329	12.5325	14.6947	14.791	12.6114	13.6009	14.0758	12.5613	13.9557	13.9563	13.7713	12.3364	13.4407	12.7684	14.3013	14.5905	12.0143	13.6993	14.5812	14.1196	14.2763	12.1444	11.5966	12.9003	14.0653	13.786	13.0759	13.6927	12.2304	15.6261	12.8844	13.8439	14.432	14.1845	15.0135	14.6544	12.6036	11.3697	11.2011	14.065	13.5108
ENSMUSG00000005917	1.6092	2.11567	2.73434	1.19584	2.04209	1.81185	2.36266	1.97951	1.83539	2.51115	2.31287	2.26707	1.88268	3.45536	1.67079	1.76481	1.86076	1.26071	2.49402	1.36288	2.60305	1.93542	1.46076	2.82195	2.05123	3.01228	2.15092	1.88428	1.7471	1.09574	1.5961	2.51304	2.34882	1.4741	1.80641	1.77497	2.42565	3.456	2.06151	2.0161	1.7418	2.93385	2.9208	1.77999	2.30086	1.66192	1.74479	1.64055	2.06006
ENSMUSG00000005936	37.0115	38.3294	39.42	37.4998	36.3581	35.784	36.9377	35.9139	35.7534	33.11	40.1164	36.0311	34.7652	37.8619	37.0778	35.7894	37.8548	33.9066	33.5717	36.9386	38.3949	35.9665	41.1604	37.6469	36.6291	36.7498	36.2905	37.6103	41.5311	35.4745	36.1865	39.4338	38.9628	36.7488	33.9934	32.134	37.1507	34.56	37.154	37.5801	40.0614	39.6707	38.8985	37.9894	35.5866	35.982	35.3912	38.7827	39.7297
ENSMUSG00000005947	0.363367	0.714383	0.430405	0.406135	0.510523	0.754937	0.485189	0.587326	0.489437	0.581286	0.618095	0.52825	0.232112	0.343085	0.411976	0.285484	0.523339	0.420238	0.216872	0.399463	0.37544	0.564497	0.306288	0.689809	0.213115	0.445293	0.275118	0.552723	0.449255	0.114139	0.374085	0.481666	0.276332	0.456764	0.431075	0.299671	0.357464	0.370286	0.421672	0.349457	0.559864	0.663304	0.464052	0.316984	0.536867	0.263797	0.73238	0.568725	0.428064
ENSMUSG00000005949	7.52689	6.78664	7.26625	6.79147	8.90085	8.54157	8.62793	8.28782	6.72976	8.138	8.15487	8.78216	7.32441	9.90045	8.74304	7.9157	8.02453	8.09511	7.98087	7.98927	7.63394	6.39764	7.93992	8.77939	6.60656	7.28185	7.77832	7.8135	8.11154	6.96249	7.20737	7.62289	7.70965	7.64042	8.47781	7.44567	7.30248	7.30698	6.1611	8.44074	6.87388	7.95965	8.29835	8.75365	9.43351	7.4127	7.47459	8.26839	8.50777
ENSMUSG00000005950	2.15425	2.30801	2.20266	1.75992	3.55146	2.52365	2.40485	2.13178	2.3493	3.09244	3.72851	2.57522	2.73376	4.16603	1.94544	2.07625	2.76207	1.81366	2.08197	1.99732	2.60305	2.25799	2.23826	2.44569	1.86475	3.35279	1.8758	2.33651	2.0466	1.48381	2.21957	4.25122	2.59752	2.05544	2.4017	2.05159	2.14479	2.88823	1.9678	2.55373	1.80401	3.18896	3.57593	2.75533	2.78659	2.61159	2.00328	1.79367	1.71225
ENSMUSG00000005951	1.63515	1.95082	1.77226	1.53429	2.06429	2.30795	1.87747	2.52333	2.00669	2.23214	2.13342	2.113	2.01163	2.30357	2.08277	2.23197	2.47132	1.65883	2.49402	2.65526	1.70199	2.33863	2.02621	2.02762	1.97131	2.25266	2.07589	1.90941	2.54578	1.94037	1.97018	2.51304	2.21065	1.78553	2.46329	2.02854	1.73625	1.43177	2.17864	2.06986	2.27056	2.1685	1.50135	2.34081	2.68433	1.79382	2.56333	2.16553	2.62189
ENSMUSG00000005952	0.311457	0.137381	0.481041	0.0676891	0.0887865	0.0862785	0.379713	0.174023	0.26919	0.0697543	0.179447	0.132063	0.180531	0.245061	0.297538	0.103813	0.145372	0.0884711	0.216872	0.422961	0.450527	0.268808	0.282727	0.229936	0.0532787	0.0261937	0.200085	0.0251238	0.17471	0	0.149634	0.376956	0.303965	0.0830481	0.0821096	0.0230516	0.459597	0.1728	0.140557	0.295695	0.279932	0.102047	0.327566	0.316984	0.230086	0.0791392	0.150784	0.10937	0.26754
ENSMUSG00000005958	6.90397	5.3304	5.62058	4.49004	5.70454	4.93944	5.06284	6.33007	5.11462	5.85936	7.79597	7.1754	5.39015	9.18978	4.25708	5.16467	6.59988	5.52945	6.96158	6.03895	6.28235	6.55892	6.78545	7.5879	7.03279	8.22482	6.00256	4.89914	4.96676	4.49709	4.76335	6.36637	5.0016	5.08669	5.80925	5.60154	5.28536	6.86264	4.80238	6.72033	5.44312	6.42895	6.797	4.9986	6.28901	6.27838	6.09599	7.17469	5.80561
ENSMUSG00000005968	2.33593	3.1323	3.13943	3.04601	2.6414	2.99818	3.64947	2.91488	2.71638	3.18544	2.77146	3.1695	2.32112	3.87196	2.60918	3.65939	3.22726	2.25601	3.86031	2.79624	2.62808	2.93001	2.92151	3.49085	2.79713	2.9337	2.65113	2.1104	2.37107	2.05451	2.54378	4.08369	3.01202	2.55373	2.50434	2.55873	4.05977	3.57943	2.08494	2.52685	2.79932	2.98487	3.08458	2.95039	2.83772	2.69073	2.62795	3.12799	3.95959
ENSMUSG00000005973	27.7197	23.0801	22.5836	25.9024	28.9444	27.2856	24.597	26.5602	29.8801	14.0671	15.3726	19.5453	24.707	15.0957	23.803	19.2313	23.434	22.6044	20.0823	23.3099	24.1783	29.7033	24.88	25.6066	27.0123	13.9612	22.2345	24.6464	27.729	32.621	26.5351	14.9107	26.0581	23.3365	27.5888	27.1318	19.3541	14.0709	25.4409	26.2631	25.4116	19.2103	19.4629	26.9681	20.9634	24.665	16.3278	25.8333	28.7338
ENSMUSG00000005980	4.49018	4.12144	3.87365	4.19672	5.37159	4.20608	3.90261	4.43758	4.30705	4.0225	4.82513	4.18198	3.66221	4.11702	3.73067	4.04869	3.7506	3.16284	3.25307	4.13562	4.07978	3.49451	4.09954	3.82531	3.30328	4.34816	3.87666	3.74344	4.218	4.08618	4.26457	4.33499	4.44894	4.36002	4.45444	3.31943	4.26404	3.60412	3.72477	4.4623	4.88326	4.46455	5.13187	4.94983	4.44832	4.0361	4.22196	4.68105	5.02975
ENSMUSG00000005981	32.8068	32.3396	36.2553	35.3563	30.7867	33.1094	31.3685	31.3023	33.1104	36.0397	32.8188	33.742	33.8883	35.9749	34.9493	33.5314	38.8143	34.371	31.5548	35.3173	33.3891	32.9828	34.3278	34.4905	33.3525	35.6496	32.689	32.8368	31.9969	31.5709	33.2686	34.4496	32.0545	33.9251	33.706	37.067	31.6611	35.5722	32.6328	34.0855	34.6493	34.0071	34.531	33.4297	34.8708	34.7421	31.1692	32.7017	31.9443
ENSMUSG00000005982	18.7653	19.7829	20.2037	20.1939	20.3765	18.6146	19.9771	19.6645	20.385	19.7405	20.7959	19.3912	19.4974	20.9527	20.0037	20.7885	22.5326	21.3658	20.6679	20.9131	20.8494	22.2304	21.181	20.4434	19.9529	21.1121	19.3333	21.4306	19.867	22.5539	20.7991	21.0048	19.0945	21.4679	19.6858	19.2712	21.167	21.1804	20.2637	22.3115	19.6263	21.838	23.2572	22.0426	21.6792	20.1277	19.7527	21.6116	21.3229
ENSMUSG00000005983	1.24583	1.89586	1.87353	1.98555	1.59816	1.29418	1.66652	1.78373	1.66409	1.44159	1.31594	1.6948	1.85689	1.71542	1.71656	1.71291	1.83169	2.01272	1.90847	2.1853	1.35158	1.74725	1.90841	1.35872	1.03893	1.83356	1.65071	1.15569	1.92181	1.78057	1.19707	1.61253	2.29355	1.6402	1.74483	1.91328	1.48092	1.50583	1.9678	2.04298	1.83511	1.35212	1.52864	1.95067	1.45721	1.76744	1.70171	1.74992	1.28419
ENSMUSG00000005986	30.3411	30.6086	33.2425	32.0846	34.8487	34.9212	33.246	33.4776	34.1627	32.273	33.1179	30.1323	31.8251	28.6476	28.9756	29.6644	34.5694	30.8543	30.9476	32.0511	30.786	29.784	35.2231	32.8809	26.5594	32.7421	32.764	32.1082	38.3863	26.4803	33.518	35.015	35.3428	34.984	35.3071	31.8112	24.1799	32.2149	31.6489	34.4619	31.6323	35.5888	38.489	35.5022	36.4047	32.3943	30.2645	35.6547	36.0109
ENSMUSG00000005994	0.103819	0.164858	0.151908	0.112815	0.0665899	0.150987	0.126571	0.217528	0.0244718	0.0465028	0.239263	0.308146	0.335272	0.367591	0.137325	0.181672	0.0290744	0.376002	0.0216872	0.0939914	0.175205	0.0806425	0.235606	0.292646	0.079918	0.0785811	0.0250107	0.125619	0.0748758	0.0228278	0.024939	0.272246	0.0828995	0.020762	0.0205274	0.0461032	0.204265	0.197486	0.0468525	0.161288	0.155518	0.204094	0.0545944	0.0487668	0.204521	0.0263797	0.150784	0.0874962	0.294294
ENSMUSG00000006005	64.4717	60.9149	63.4468	63.6729	53.6493	62.1636	64.5513	62.3218	63.3576	59.3609	60.5932	62.1794	64.4239	65.4802	67.4724	65.3759	57.5673	55.6262	55.6709	62.0343	60.3206	59.6486	61.2575	61.0586	63.7213	58.8573	63.127	62.7592	59.5512	64.1919	57.3098	56.9832	58.3336	54.2512	56.9225	52.7652	61.9434	58.6039	63.368	62.0959	61.7405	58.0902	54.1849	57.6912	56.7545	61.6494	61.1538	59.1474	66.3499
ENSMUSG00000006007	0.0519096	0	0	0	0	0	0	0	0	0	0	0.0220104	0	0	0	0	0	0	0	0	0	0	0	0.0209033	0	0	0	0	0	0	0	0	0	0	0	0	0	0	0.0234262	0	0	0	0	0	0	0	0	0	0
ENSMUSG00000006010	25.4876	24.921	24.3812	25.3383	24.039	24.7404	23.0359	23.406	22.7099	25.7626	26.1394	26.7207	23.5464	27.9859	26.9157	26.1867	23.4921	24.2853	23.4221	23.7563	21.8506	23.682	23.5842	27.3415	23.6291	25.696	23.46	23.0385	21.3396	21.4582	21.8715	24.4602	22.1342	22.9836	24.4892	25.4259	26.1204	25.6732	21.5756	24.1663	22.7989	23.2157	23.6667	22.8716	22.3439	23.2669	24.1039	23.799	23.9716
ENSMUSG00000006014	4.61995	1.59362	1.89885	0.767143	3.10753	3.04132	4.53546	2.41456	2.10458	3.16219	5.00458	3.65373	3.09482	4.80319	1.89967	2.69913	4.12856	1.50401	1.23617	3.2897	3.5041	2.06982	1.64924	3.1564	0.39959	2.25266	2.82621	3.14047	2.72049	2.10016	1.99512	3.87427	3.03965	1.0381	4.0439	1.01427	5.05557	1.80206	1.26502	4.81176	2.33277	2.75526	2.10188	2.77971	3.96259	1.63554	2.69257	1.70618	3.18372
ENSMUSG00000006019	7.18948	7.69336	6.17758	6.24996	8.07958	7.29053	7.50988	7.17843	6.50951	7.13819	7.99536	7.70365	6.73124	7.59688	7.87331	7.9157	7.53026	8.27205	6.98326	7.70729	7.78411	5.8869	7.04462	7.12803	6.28689	6.73178	8.70372	7.2859	7.66229	7.25925	7.05774	8.90035	8.04125	7.14213	8.3957	7.90671	7.14928	7.03544	6.04397	8.14505	7.68257	6.73509	6.8516	7.24187	8.07856	6.75321	7.43151	7.91841	8.18672
ENSMUSG00000006021	9.29181	7.58345	7.44348	7.08479	10.2548	8.77883	7.46769	9.09268	8.00229	8.11475	7.47696	8.58406	7.76285	7.2783	7.80465	8.72025	8.31527	8.64805	9.00017	7.51931	8.25967	8.73627	6.85613	7.25345	6.52664	7.46521	8.37858	7.98936	7.61237	6.91684	7.9306	8.04173	8.42812	8.11795	8.72414	8.75962	7.04715	7.60321	7.68381	7.90311	7.43375	8.18926	8.18916	8.87556	8.69213	7.65012	8.05618	9.64646	7.99944
ENSMUSG00000006024	82.3026	87.3196	90.6889	85.559	85.679	83.9274	84.212	80.8552	86.508	89.0064	82.9643	81.7907	84.4886	90.6234	87.4075	88.8635	90.9447	84.8659	85.751	92.1585	86.7516	87.524	82.4856	88.8809	87.75	88.3514	84.0359	82.1799	83.761	82.4542	86.7129	88.3752	87.0169	89.858	85.825	94.4886	83.136	88.7205	86.2789	82.23	88.0852	87.148	88.8251	90.0479	82.5241	84.1777	84.5468	91.0398	86.1746
ENSMUSG00000006050	28.7319	30.746	31.3183	30.1668	32.6956	32.527	31.2631	32.2812	32.6454	32.552	30.6655	30.8586	28.1629	31.2942	31.127	30.1056	34.0461	32.6459	29.7982	31.2286	32.3379	29.7571	30.9586	31.4595	29.9426	31.4848	28.3371	28.7667	31.4229	25.3846	29.428	30.4497	32.0268	32.6587	33.2749	31.4424	27.8567	30.24	29.1657	31.8006	32.8142	33.6755	31.965	30.5036	32.4165	29.6508	29.1875	33.2923	32.2653
ENSMUSG00000006056	0.0259548	0	0	0	0	0	0	0.0435056	0.0489437	0	0	0	0	0	0.0228875	0	0	0	0	0	0	0	0.0235606	0	0	0	0	0	0	0	0.074817	0.041884	0.0276332	0.020762	0	0.0461032	0.0255332	0	0	0.0537627	0.0311035	0	0	0.0243834	0.0511301	0	0	0	0
ENSMUSG00000006057	57.0227	66.5201	66.2571	67.3281	62.8609	60.6753	58.0539	59.2547	61.0328	63.0114	69.0871	66.2514	62.6701	67.8083	61.9108	67.6339	66.1151	60.5585	66.8615	65.4885	60.0453	67.0677	58.0062	61.8111	67.1045	66.2701	58.0498	62.508	57.6044	60.7449	64.3925	65.2762	58.9692	61.9746	63.6144	66.5731	65.5947	65.6888	59.9478	63.9507	62.3315	62.1976	62.7563	59.91	58.4418	62.0187	66.5604	65.6003	55.247
ENSMUSG00000006058	24.2418	24.5638	25.2167	24.4583	24.6605	22.2383	24.2595	23.2538	21.3884	26.2509	25.5014	22.2305	22.9017	26.6871	23.9632	23.3059	23.9864	22.914	21.3618	23.4274	23.0019	26.397	24.1025	26.2755	23.709	25.5389	23.2599	23.4656	23.2864	22.6452	22.7194	23.5807	26.1133	24.9767	25.2282	26.0483	24.6395	28.2899	24.5976	22.6341	23.141	26.2771	24.1853	24.7979	24.1079	23.9264	24.8148	25.1333	24.1053
ENSMUSG00000006095	28.2129	30.1964	31.1664	30.7985	30.1208	29.3347	26.5588	28.7572	31.2016	29.5061	31.8817	28.1293	29.8135	29.4073	31.5848	30.2873	29.0453	28.5983	30.015	30.7117	31.4869	32.6333	32.2073	35.034	33.5922	30.2799	25.9861	28.4904	28.0535	30.5893	29.852	29.0047	28.8214	31.0392	28.6562	27.7311	31.3803	30.6103	29.4702	29.9727	32.441	30.4355	28.6621	30.1379	29.7577	31.1545	31.9447	30.6455	30.6066
ENSMUSG00000006127	19.0768	20.5248	21.4696	20.2165	21.6861	21.2676	20.7788	21.6876	20.6298	20.5078	21.5336	21.6142	19.7037	20.7076	21.6745	21.2816	23.5502	20.658	21.5353	20.2786	18.4967	17.2844	18.4479	20.9242	16.3033	22.5004	19.1082	19.0187	20.8903	14.5642	21.9962	23.5807	19.8959	20.3053	21.328	21.6224	19.3797	21.8222	20.6151	21.3438	19.0976	22.7564	22.1653	21.75	23.0597	20.075	19.9897	23.1427	20.226
ENSMUSG00000006134	29.6144	30.3613	34.2805	33.9348	33.4503	31.1681	33.4148	30.1277	31.691	33.7611	31.4431	32.2673	35.2552	35.1907	32.0425	29.353	33.4355	29.5051	28.6921	34.5183	32.7383	33.1172	37.3435	34.3651	37.375	33.2136	32.2638	32.5102	34.0435	37.0039	33.4931	31.769	31.861	29.4198	28.7589	28.9298	37.3295	32.9555	31.766	31.8813	36.2356	30.3334	33.3572	33.0639	31.4706	33.1593	28.3043	33.1392	37.6964
ENSMUSG00000006143	0.129774	0	0.101272	0.112815	0.0221966	0.107848	0.0210952	0.282787	0.0489437	0.0465028	0.0797542	0.0440208	0.0773706	0.0735182	0.205988	0.155719	0.232595	0.0884711	0.0216872	0.117489	0.0500586	0.134404	0.0942424	0.12542	0.159836	0.0785811	0.125053	0.175866	0.0748758	0.0684835	0.149634	0.062826	0	0.0622861	0.164219	0.0230516	0.102133	0.0740572	0.140557	0.134407	0.248828	0	0.327566	0	0.178956	0.0527595	0.193865	0.0656221	0.13377
ENSMUSG00000006154	11.8354	9.34194	8.55747	9.9503	7.76882	8.28273	6.20198	8.09205	2.96109	8.32401	7.51683	7.68164	7.91759	7.2783	12.9086	8.85002	11.1936	8.64805	7.20014	12.9943	3.70434	12.6609	8.24621	10.1799	6.23361	8.40818	6.97798	7.13515	8.91022	7.44188	6.06018	11.3715	4.86344	8.05566	9.2168	12.9781	8.11954	9.92367	8.94883	6.31711	6.74947	5.51053	6.38754	9.7046	10.1749	4.45817	10.5334	8.42151	10.4073
ENSMUSG00000006169	35.9993	33.8783	36.1793	33.9122	33.3393	34.5114	35.9251	33.6081	32.7189	34.4586	38.1624	37.2857	31.9798	35.8279	35.9792	33.7131	34.1624	30.9428	35.3067	34.4478	32.9386	33.1709	35.6001	32.8391	31.7008	35.9902	35.015	33.6156	36.14	34.8581	33.9171	34.5124	32.7729	34.984	31.2016	31.9956	33.6272	36.1893	34.6708	34.6769	35.7069	35.5888	34.0396	32.8201	31.7007	32.2888	32.6125	33.4017	36.8937
ENSMUSG00000006179	0.0778644	0.0824288	0.0253179	0.0902521	0.0443933	0.0431392	0.0632855	0.174023	0.220247	0	0.159508	0.242115	0.128951	0.196049	0.0686626	0.622875	0.0290744	0.132707	0.130123	0	0.125147	0.0268808	0.0706818	0.0418066	0.0266393	0.235743	0.150064	0.0753713	0.0998344	0	0	0.251304	0.0552663	0.020762	0.123164	0.0922065	0.0765995	0.0740572	0.0234262	0.107525	0.0933106	0.102047	0.0545944	0	0.0511301	0.0527595	0.0215406	0.131244	0
ENSMUSG00000006191	6.87802	7.0614	6.32949	6.65609	6.01529	5.8238	5.06284	6.06904	5.57958	6.81267	5.82206	5.9208	6.2928	6.37158	5.76766	5.73564	5.9021	5.88333	6.2459	5.78047	4.7806	6.26323	5.46606	7.31616	6.18033	6.07694	5.75246	5.47698	5.81535	5.43303	5.31201	5.59151	5.8306	5.27355	6.2198	6.36225	5.66836	5.75178	5.83314	5.43003	5.72305	5.76565	4.8589	6.24215	5.98223	5.8563	5.49285	6.25598	6.18017
ENSMUSG00000006200	0	0	0	0	0	0	0	0	0	0	0	0	0	0	0	0	0	0	0	0	0	0	0	0	0	0	0	0	0	0	0	0	0	0	0	0	0	0	0	0	0	0	0	0	0	0	0	0	0
ENSMUSG00000006204	0	0	0	0.022563	0	0	0	0	0	0	0.0598156	0.132063	0	0.0490121	0.0228875	0	0	0	0	0	0	0	0.0235606	0.0418066	0	0	0	0	0.0499172	0	0.024939	0.125652	0.0276332	0.020762	0	0	0	0	0	0.0268813	0.0311035	0	0	0	0	0	0	0	0
ENSMUSG00000006205	73.5299	78.4997	71.7764	74.1196	76.423	81.4469	66.26	76.7439	72.1675	80.1477	110.799	64.2484	63.9081	81.8258	66.3052	79.8059	67.3653	61.3105	61.8951	60.7184	75.5635	74.5136	61.5638	74.6875	61.8566	86.544	63.102	80.4212	75.4997	74.1677	81.6503	82.5324	69.0553	78.522	67.2272	78.3755	74.5824	75.4643	72.7151	63.1174	73.6221	80.7191	81.9189	83.0743	73.1672	70.1965	74.5736	67.1752	61.9087
ENSMUSG00000006215	13.9377	11.4576	12.4058	12.4774	12.075	11.8849	12.0453	11.8553	12.7743	12.9045	12.4417	11.2693	10.8835	12.0325	10.78	11.8087	13.0835	11.7224	12.4484	11.4435	12.2894	11.1287	13.2646	11.3923	10.4959	14.6947	13.2557	11.5821	12.03	11.003	12.8436	11.7485	13.6784	12.4364	13.8765	12.3096	9.44727	12.4663	12.2285	12.3923	11.415	11.3272	13.2391	12.5818	12.7314	11.9764	12.2566	13.715	12.0928
ENSMUSG00000006216	0	0	0	0.022563	0	0.0431392	0	0	0	0	0.0199385	0	0.0257902	0	0.0228875	0	0	0	0	0.0234978	0	0.0268808	0	0	0	0.0261937	0	0	0	0	0.049878	0	0	0	0	0	0	0	0	0	0.0311035	0	0	0	0	0	0	0	0
ENSMUSG00000006218	4.33445	5.60516	5.54463	5.09924	5.54916	4.05509	5.16832	3.95901	4.38046	4.99906	5.30365	4.0059	4.61644	8.20953	3.1127	3.60748	4.41931	3.87061	2.88439	5.80397	5.60656	5.02671	4.85348	5.93654	7.1127	4.81964	3.52651	3.99468	4.41767	5.22758	3.99024	5.34021	4.97397	4.44307	4.08495	4.44896	6.76629	7.52915	4.1933	5.56444	5.38091	5.48502	6.11457	5.53503	4.44832	5.14405	4.69585	4.41856	5.80561
ENSMUSG00000006219	1.55729	1.07157	1.24058	1.06046	1.37619	0.841215	1.51885	1.32692	1.05229	1.55785	1.79447	0.990469	0.541594	1.47036	0.778176	0.960266	1.04668	1.59248	0.542179	1.33938	1.25147	1.02147	1.22515	1.44233	1.54508	1.07394	0.825353	1.03007	1.0233	0.867458	1.72079	1.46594	0.911895	1.22496	1.37534	1.4292	1.30219	1.28366	0.585656	1.47847	1.46187	1.27559	1.14648	1.29232	1.30382	1.05519	1.594	0.896836	0.963143
ENSMUSG00000006221	0.0778644	0.137381	0.202544	0.022563	0.155376	0.0215696	0.189857	0.15227	0.122359	0.16276	0.0398771	0.0660313	0.0773706	0.220555	0.228875	0.207625	0.0290744	0.0221178	0.0216872	0.140987	0.0500586	0.161285	0.282727	0.104517	0.0532787	0.0523874	0.150064	0.0251238	0.0499172	0.0228278	0.074817	0.230362	0.276332	0.145334	0.143692	0.0691549	0.0510663	0.222172	0.18741	0.161288	0.0933106	0.229605	0.0545944	0.268218	0.306781	0.131899	0.0646218	0.349985	0.0802619
ENSMUSG00000006235	1.45347	1.75848	1.87353	1.53429	1.44278	1.72557	1.329	1.84899	1.19912	1.06957	1.75459	2.113	1.36688	1.6174	1.44191	1.81672	1.83169	1.88001	1.71329	1.57436	1.65193	1.72037	1.53144	1.56775	1.30533	1.80737	1.47563	1.68329	1.62231	1.82623	1.67091	1.54971	2.18302	2.13849	1.76536	1.86718	1.71072	2.12297	1.66326	1.72041	1.11973	1.9644	2.04729	1.0241	2.22416	1.37175	1.14165	1.55306	1.17718
ENSMUSG00000006241	4.64591	4.3962	4.55723	3.83571	6.37043	5.21985	4.70423	5.50346	5.28592	4.90605	5.08433	5.32652	4.48749	4.26406	4.64617	4.36013	4.59375	4.51203	5.33504	4.58208	4.90574	3.9246	4.71212	5.12131	3.64959	4.61009	5.10218	6.00458	6.61403	4.04053	4.43914	6.65955	5.38847	5.02441	5.58345	3.96488	3.06398	4.36938	5.55202	6.18271	4.75884	6.58202	5.35025	6.6079	6.21231	4.35266	3.92039	6.64971	6.36745
ENSMUSG00000006262	18.5577	15.4142	15.2667	16.0198	13.1626	14.3654	15.3784	16.6409	15.5641	13.6021	15.7315	18.7089	14.6488	17.6934	17.0512	20.1915	15.642	14.9959	17.1329	14.1222	14.8173	15.6178	12.2986	14.5905	14.1988	17.3926	17.5825	15.9787	13.6274	12.9434	13.3673	13.2982	14.6456	13.6406	15.375	13.9923	14.988	14.4412	14.5711	14.274	14.4943	13.6233	12.6113	12.8013	14.2909	14.0868	17.5771	14.4587	15.7313
ENSMUSG00000006269	0.0519096	0.137381	0.12659	0.0902521	0.0665899	0.237266	0.0632855	0.130517	0.122359	0.0930057	0.418709	0.176083	0.180531	0.441109	0.160213	0.181672	0.436116	0.265413	0.130123	0.164485	0.100117	0.0268808	0.188485	0.167227	0.106557	0.157162	0.175075	0.20099	0.249586	0.0228278	0.299268	0.041884	0.221065	0.249144	0.143692	0.161361	0.0765995	0.148114	0.163984	0.349457	0.124414	0.102047	0.245675	0.195067	0.178956	0.0527595	0.280028	0.0656221	0.0802619
ENSMUSG00000006270	0.804598	0.631954	0.455723	1.80504	0.355146	0.776506	0.400808	0.565573	0.954402	0.116257	0.338955	0.484229	0.928447	0.196049	0.434863	0.259531	0.145372	0.353885	0.390369	1.0574	0.550645	0.994591	0.895303	1.21239	2.55738	0.183356	0.650278	0.427104	0.948426	2.57955	0.523719	0.10471	0.690829	0.145334	0.574767	0.622394	0.204265	0.0493715	0.866771	0.241932	0.497657	0.459211	0.136486	0.609585	0.332346	1.26623	0.387731	0.21874	2.06006
ENSMUSG00000006273	330.924	307.24	319.842	307.354	317.456	319.877	315.141	322.029	320.826	305.221	317.382	320.054	314.614	352.814	329.924	343.516	313.306	309.096	313.596	301.924	311.54	330.903	300.515	320.74	321.723	337.113	299.678	301.008	302.872	331.209	304.231	320.559	320.407	306.593	313.884	286.209	315.666	313.83	312.342	308.598	303.135	312.544	311.27	304.329	298.881	303.815	332.091	313.258	304.888
ENSMUSG00000006276	25.9288	25.9926	27.4447	25.0901	30.3206	29.3562	30.2716	28.3439	30.394	29.1805	27.6946	27.7772	27.6471	29.9219	28.701	25.5379	32.9703	30.4562	27.9114	29.2783	28.8338	26.612	31.0764	30.6652	25.7602	27.9749	27.8619	27.3849	31.5477	24.2432	31.6227	30.7219	29.1254	27.7381	30.0316	26.8321	25.2268	30.8819	26.6356	31.3705	28.9885	32.1448	33.3845	32.2349	33.6948	29.0705	27.8735	28.7206	31.0881
ENSMUSG00000006281	4.12681	5.87992	5.84845	6.47559	5.59355	5.88851	5.88556	4.6116	5.26145	6.27788	6.16101	6.42704	4.7196	5.34232	4.62328	4.87919	5.00079	5.61792	4.66274	5.92146	4.70551	5.45681	5.84303	6.02015	4.23566	5.52687	5.52736	5.40161	5.76543	4.20032	6.08512	5.19361	6.13456	5.64727	5.72714	4.9561	5.4641	5.92458	5.716	6.61281	5.75416	5.74014	5.24106	6.87612	6.00779	6.62131	4.78201	5.09665	6.18017
ENSMUSG00000006288	15.8324	14.0129	15.2667	13.8763	15.3157	14.5164	15.6526	15.9231	15.3194	15.3459	16.5889	16.3317	14.5457	15.3163	15.8611	16.4802	16.0491	15.6594	16.1136	16.4955	15.2178	13.6286	15.7149	14.1515	13.2398	14.9828	15.5566	15.7275	14.8004	12.3727	14.739	16.5861	16.6075	15.0525	17.4688	16.9429	12.2304	13.355	14.5477	16.2363	15.2407	16.6081	15.9416	17.7511	17.2309	14.4561	15.5739	16.2087	17.0155
ENSMUSG00000006289	10.5896	12.3368	12.4564	10.6497	13.4068	11.1515	10.2101	10.9852	10.3761	11.2537	11.9432	11.4234	11.9409	12.204	11.5124	11.2896	11.1355	10.6829	11.1472	11.9604	12.4896	11.8007	10.9557	12.5629	11.1086	10.9752	9.30398	9.97414	12.2547	11.1172	11.9458	10.3663	10.2519	11.8759	12.1727	10.4193	11.3112	11.5529	9.83902	11.8278	11.0418	10.6129	11.301	11.4114	11.9389	10.7102	10.7918	12.8619	12.1731
ENSMUSG00000006299	46.1476	43.6598	43.1924	49.4582	49.1212	46.8923	47.3165	46.7686	47.3775	45.2705	45.5596	47.3664	46.9897	46.243	45.9124	46.8714	49.2229	46.005	45.825	47.3012	47.2303	50.966	45.9667	50.4815	48.1107	45.97	42.4932	41.3035	45.9987	51.0887	46.7108	43.0567	45.0421	45.4481	44.2776	49.2844	48.3087	45.2983	43.1043	48.8165	46.1266	46.9926	45.095	46.8893	47.3976	46.2964	45.0845	46.4386	47.6756
ENSMUSG00000006301	28.6022	37.2578	40.2049	31.9267	39.9096	36.1938	33.6679	32.4117	32.205	42.4571	31.5228	32.0032	35.0231	42.2485	37.1007	30.5468	38.4073	37.0252	32.5958	38.372	42.1744	39.3266	33.5267	37.6887	35.5635	36.1211	39.842	34.4949	29.3763	29.5849	37.5083	33.1721	32.3032	39.0326	40.3363	51.0824	43.7894	41.1018	32.2111	35.7791	37.0754	36.1501	40.4544	38.8672	43.614	40.8358	41.9611	37.5796	32.1048
ENSMUSG00000006304	59.6181	57.0682	58.4085	59.07	53.8712	56.7712	51.6832	57.8407	55.2085	53.3853	71.4598	62.7737	58.6727	58.6675	56.1202	64.8569	57.3056	55.8253	63.8036	51.1313	52.136	57.74	57.6763	55.4774	52.2131	59.8788	55.1236	56.6541	54.9339	61.3841	58.2076	61.0459	53.8018	55.4346	55.4445	56.4995	52.0876	55.1726	53.2947	56.7196	55.582	57.9881	51.9193	56.984	60.308	53.3398	57.5349	55.9101	52.5181
ENSMUSG00000006307	37.5566	39.4559	41.4202	35.8752	47.1235	41.6725	47.3376	41.4174	43.0949	46.2703	41.1133	43.1184	37.3958	39.3322	42.0444	35.2184	51.4035	45.2972	43.4611	41.8497	44.2768	35.9397	48.4877	44.9421	36.3094	42.7481	46.795	43.3385	53.037	34.0363	49.5039	47.9781	51.674	46.4031	49.8405	42.1614	34.1123	44.2862	41.7924	43.7897	49.7968	49.9519	54.3487	53.7167	56.959	47.8792	38.73	46.0011	49.0668
ENSMUSG00000006310	0.493141	0.74186	0.759538	0.564076	0.599309	1.12162	0.864902	0.761349	1.07676	0.837051	0.797542	0.792375	0.722125	0.759688	0.549301	0.596922	1.27927	0.641416	0.715676	1.22189	0.625733	0.483855	0.895303	0.898843	0.559426	0.785811	0.950406	0.351733	0.549089	0.388073	0.74817	0.83768	0.52503	0.685147	0.595294	0.945116	0.638329	0.567772	0.585656	0.618271	0.777589	0.841886	0.791619	0.975337	0.792517	0.765012	0.646218	0.962458	0.882881
ENSMUSG00000006311	0	0	0	0	0	0	0	0	0.0244718	0	0	0	0	0	0	0	0	0	0	0	0	0	0	0	0	0	0	0	0	0	0	0	0.0276332	0	0	0	0	0	0	0	0	0	0	0	0	0	0	0	0
ENSMUSG00000006313	0.155729	0.247287	0.253179	0.180504	0.288556	0.452962	0.210952	0.304539	0.195775	0.441777	0.598156	0.374177	0.309482	0.147036	0.297538	0.389297	0.377967	0.154825	0.368682	0.140987	0.400469	0.268808	0.188485	0.50168	0	0.235743	0.325139	0.40198	0.499172	0.136967	0.374085	0.20942	0.276332	0.10381	0.348966	0.322723	0.280865	0.271543	0.093705	0.645152	0.497657	0.280629	0.464052	0.560818	0.434606	0.263797	0.172325	0.328111	0.294294
ENSMUSG00000006315	23.1257	28.5479	26.2041	26.6695	27.7902	26.6816	25.6517	27.2563	25.9157	24.0187	25.6808	24.5636	25.1712	30.216	26.7098	26.4981	26.5449	27.0722	26.4583	26.5056	28.7086	29.2732	23.6077	26.4845	27.4918	28.1582	22.2095	23.9178	24.4594	26.2748	28.3557	27.0152	24.9528	27.7588	27.6093	26.4402	27.6013	26.0928	25.6283	25.6179	26.5624	25.5882	26.8058	27.2607	27.0734	25.0344	25.741	28.1738	26.3259
ENSMUSG00000006333	90.4784	96.8264	99.6008	95.3739	97.5098	96.8476	93.6837	89.6869	97.7895	88.4484	101.148	95.129	93.1799	104.175	90.9322	93.7687	92.9508	92.6735	81.9558	96.3882	103.496	109.002	93.5591	103.806	111.352	96.419	86.587	92.8575	94.4183	103.045	92.9227	90.2809	93.5935	96.8756	96.9714	99.9057	110.405	95.4104	95.4854	96.289	98.816	90.6941	92.0734	100.874	95.2555	89.8494	98.2897	98.6957	97.5183
ENSMUSG00000006335	8.92845	8.49017	9.24105	8.93496	8.98964	9.83575	8.12164	8.61412	8.83434	8.88204	9.07204	8.78216	9.64553	9.09175	8.78881	8.87597	9.5364	9.40006	9.65078	8.24774	8.7102	9.78462	8.43469	9.28107	7.9918	9.63928	8.35357	9.8234	8.93517	8.37782	9.77609	9.54955	9.75451	9.42596	9.64787	9.03624	8.63021	9.45464	8.87855	8.54827	9.02003	8.39335	10.3729	8.72926	9.1523	9.3648	9.43478	9.60271	8.85557
ENSMUSG00000006342	12.8476	15.3043	14.3046	15.6136	14.1171	14.5595	15.9901	13.0952	18.1092	11.9745	8.95241	9.2884	14.6488	14.238	11.6726	9.75838	12.5892	12.6956	7.33026	14.4277	14.8674	17.3381	17.1757	16.6599	16.8893	8.90586	12.6554	12.989	17.0717	18.3992	13.492	11.0783	17.1049	13.3292	13.8765	9.35896	13.6602	13.1822	13.8683	14.0052	14.4009	13.9294	15.5048	16.3857	16.0293	16.2499	8.03464	14.1963	17.6309
ENSMUSG00000006344	1.94661	1.42877	1.34185	1.37634	1.75353	1.704	1.89857	1.97951	1.71303	2.41815	3.42943	2.37713	1.26372	2.27906	1.73945	1.99839	1.91891	1.88001	2.27715	2.56127	2.27767	1.53221	2.19114	2.09033	1.43852	1.93833	2.20094	2.638	2.12148	2.16865	2.44402	1.94761	1.87906	1.86858	2.11432	2.02854	1.42986	1.9008	1.82725	2.49996	3.01704	1.7348	2.18378	2.21889	1.94295	1.92572	1.89557	1.61868	1.76576
ENSMUSG00000006345	1.0901	1.34634	1.13931	1.12815	1.35399	1.16476	1.11804	1.06589	0.954402	1.30208	1.09662	0.814386	1.21214	1.34783	1.02994	1.50528	0.988529	1.32707	1.19279	1.52736	0.775908	1.31716	1.20159	1.2751	0.79918	0.838199	0.675289	0.92958	0.923468	1.02725	1.24695	1.34029	1.38166	0.955053	1.21112	0.922065	1.12346	1.85143	1.12446	1.20966	1.49297	1.04598	1.17378	0.950953	1.45721	1.50364	1.09857	1.11558	1.3377
ENSMUSG00000006356	30.9641	24.7287	21.5709	24.6614	24.9046	27.1561	25.5252	29.6708	29.0236	18.3919	24.8634	28.1733	25.8418	19.6539	24.833	33.246	21.7476	26.674	31.75	25.3307	29.2843	30.2409	28.202	23.3072	24.8279	25.1983	27.4367	25.6263	29.6258	34.082	31.1488	25.6539	28.4069	27.1982	29.621	24.0659	23.6182	21.0569	25.1364	30.6716	28.1487	23.5728	24.3764	28.4311	28.275	26.1687	26.8611	25.8989	27.4496
ENSMUSG00000006360	1.40156	1.89586	2.02544	1.60198	1.9533	1.68243	1.96185	1.78373	1.85986	1.92987	2.71164	2.66326	1.90847	2.59764	1.89967	1.71291	1.88983	2.16754	1.58316	2.63176	2.22761	2.36551	2.40318	1.92311	2.07787	1.91214	1.92582	1.60792	1.67223	1.68926	2.39414	2.13608	2.12775	2.11773	1.7243	2.02854	2.32352	1.9008	1.45243	3.22576	2.6127	2.09196	2.29296	1.97506	2.37755	1.66192	1.70171	2.03429	1.89953
ENSMUSG00000006362	8.74676	5.00068	6.43076	4.73824	6.23725	6.83757	6.83484	9.74526	4.89437	7.25444	11.2852	12.2818	7.50494	7.57237	6.13386	11.601	6.97785	7.85181	12.6653	4.77006	7.4337	6.31699	7.8928	6.2919	3.88934	12.4944	8.15348	8.71795	7.06328	8.28651	8.82841	9.75897	8.28995	5.89641	6.52771	4.37981	5.51516	7.55384	5.90341	6.80098	6.00298	9.18422	10.2092	6.09585	6.85144	5.93544	8.33621	8.33401	6.87577
ENSMUSG00000006369	11.0827	6.73169	7.03839	4.24185	8.25715	7.93762	9.11312	10.2673	8.58962	9.27732	14.7346	11.9076	7.73706	12.155	8.65149	11.2896	8.14083	5.24192	7.41701	6.97886	9.08564	7.95672	8.12841	7.35797	4.2623	10.949	8.6537	8.7682	8.58575	5.59282	8.0553	14.073	9.83741	7.01756	10.859	4.19539	12.2049	8.19567	6.72333	12.3385	10.824	10.6639	8.46213	9.33885	10.5584	5.96182	9.54249	6.67158	9.17662
[truncated: 34,284 more rows]
[truncated: 18 more columns]
