# Supplementary material for: Intestinal inflammation promotes neuroinflammation and PD-associated nigrostriatal pathology independently of LRRK2 G2019S kinase activity
Source: Front Cell Neurosci. 2026 Apr 10;20:1794784. doi: 10.3389/fncel.2026.1794784 (PMC13105876; doi:10.3389/fncel.2026.1794784)
Supplement: Supplementary file 2 [file Data_Sheet_2.xlsx]

## Sheet: Sheet1
Comparison	log2FoldChange	pvalue	padj	GeneName	Chrom	Strand	Start	End	GeneLength	GeneType	GeneDescription
G2019S: DSS vs H2O	-0.31365	1.578e-06	0.0083173	Epha2	chr4	+	141301240	141329384	3913	protein_coding	Eph_receptor_A2
G2019S: DSS vs H2O	0.28744	1.0799e-05	0.022467	Btg2	chr1	-	134075170	134079120	2743	protein_coding	B_cell_translocation_gene_2_anti-proliferative
G2019S: DSS vs H2O	-0.27577	3.3017e-06	0.012235	Nfkbia	chr12	-	55489411	55492647	1577	protein_coding	nuclear_factor_of_kappa_light_polypeptide_gene_enhancer_in_B_cells_inhibitor_alpha
G2019S: DSS vs H2O	-0.22218	1.837e-05	0.029514	Gadd45g	chr13	+	51846678	51848468	1071	protein_coding	growth_arrest_and_DNA-damage-inducible_45_gamma
G2019S: DSS vs H2O	-0.10553	2.0976e-05	0.030214	Bag6	chr17	+	35135178	35147322	3858	protein_coding	BCL2-associated_athanogene_6
G2019S: DSS vs H2O	0.2165	1.0028e-05	0.022467	Alas2	chrX	+	150547375	150570638	2037	protein_coding	aminolevulinic_acid_synthase_2_erythroid
G2019S: DSS vs H2O	0.18977	1.8914e-05	0.029514	Clk1	chr1	-	58410189	58424066	4865	protein_coding	CDC-like_kinase_1
G2019S: DSS vs H2O	-0.096938	6.4646e-06	0.017293	Nomo1	chr7	+	46033698	46084212	4257	protein_coding	nodal_modulator_1
G2019S: DSS vs H2O	-0.20021	1.5616e-05	0.02924	Cspg4	chr9	+	56865104	56899870	8050	protein_coding	chondroitin_sulfate_proteoglycan_4
G2019S: DSS vs H2O	0.24078	4.4388e-07	0.0083116	Hbb-bs	chr7	-	103826534	103828096	778	protein_coding	hemoglobin_beta_adult_s_chain
G2019S: DSS vs H2O	0.233	1.2836e-06	0.0083173	Hba-a1	chr11	+	32283511	32284465	699	protein_coding	hemoglobin_alpha_adult_chain_1
G2019S: DSS vs H2O	0.2091	3.9204e-06	0.012235	Hbb-bt	chr7	-	103812524	103813996	703	protein_coding	hemoglobin_beta_adult_t_chain
G2019S: DSS vs H2O	0.26775	1.7767e-06	0.0083173	1700080N15Rik	chr2	-	4132063	4141141	1316	lincRNA	RIKEN_cDNA_1700080N15_gene
DSS: G2019S vs WTOE	0.25349	3.54e-06	0.0046156	Slc5a5	chr8	-	70882889	70892757	2928	protein_coding	solute_carrier_family_5_(sodium_iodide_symporter)_member_5
DSS: G2019S vs WTOE	-0.30856	6.01e-08	0.00012549	Myh11	chr16	-	14194527	14291408	6632	protein_coding	myosin_heavy_polypeptide_11_smooth_muscle
DSS: G2019S vs WTOE	-0.11807	2.75e-05	0.022926	Rab21	chr10	-	115289863	115315591	1823	protein_coding	RAB21_member_RAS_oncogene_family
DSS: G2019S vs WTOE	-0.22043	3.28e-06	0.0045722	Zfp369	chr13	+	65278814	65304221	2911	protein_coding	zinc_finger_protein_369
DSS: G2019S vs WTOE	-0.23706	1.86e-05	0.016175	Des	chr1	+	75360329	75368579	3028	protein_coding	desmin
DSS: G2019S vs WTOE	-0.095986	6.74e-05	0.045406	Lcn2	chr2	-	32384633	32387797	1374	protein_coding	lipocalin_2
DSS: G2019S vs WTOE	-0.43361	1.01e-30	7e-27	Sycp1	chr3	-	102818499	102936100	3437	protein_coding	synaptonemal_complex_protein_1
DSS: G2019S vs WTOE	-0.11919	4.71e-05	0.035095	Sppl3	chr5	+	115011137	115098790	3204	protein_coding	signal_peptide_peptidase_3
DSS: G2019S vs WTOE	-0.1925	1.08e-05	0.010222	Flt1	chr5	-	147561604	147726011	6895	protein_coding	FMS-like_tyrosine_kinase_1
DSS: G2019S vs WTOE	-0.14663	4.45e-05	0.034409	Gsr	chr8	+	33652523	33698163	2673	protein_coding	glutathione_reductase
DSS: G2019S vs WTOE	-0.2467	8.6e-06	0.0088202	Plvap	chr8	-	71497754	71511769	2015	protein_coding	plasmalemma_vesicle_associated_protein
DSS: G2019S vs WTOE	0.3088	9.73e-12	2.54e-08	Lrrk2	chr15	+	91673175	91816120	8275	protein_coding	leucine-rich_repeat_kinase_2
DSS: G2019S vs WTOE	0.21287	4.87e-05	0.035095	Isg20	chr7	+	78913424	78920362	1087	protein_coding	interferon-stimulated_protein
DSS: G2019S vs WTOE	0.14324	1.65e-08	3.82e-05	Micu3	chr8	+	40307458	40386308	2488	protein_coding	mitochondrial_calcium_uptake_family_member_3
DSS: G2019S vs WTOE	1.0179	1.86e-71	1.95e-67	Muc19	chr15	+	91838326	91936388	3925	protein_coding	mucin_19
DSS: G2019S vs WTOE	0.24548	8.51e-06	0.0088202	Lincpint	chr6	-	31093559	31218474	1676	processed_transcript	long_intergenic_non-protein_coding_RNA_Trp53_induced_transcript
DSS: G2019S vs WTOE	-0.16728	3.66e-05	0.029404	Eid2	chr7	+	28267881	28269272	1392	protein_coding	EP300_interacting_inhibitor_of_differentiation_2
DSS: G2019S vs WTOE	0.38265	1.83e-14	6.41e-11	Fut10	chr8	+	31187331	31261738	3527	protein_coding	fucosyltransferase_10
DSS: G2019S vs WTOE	1.0241	3.3e-78	6.88e-74	Smgc	chr15	+	91838265	91861438	2977	protein_coding	submandibular_gland_protein_C
DSS: G2019S vs WTOE	0.20015	8.34e-06	0.0088202	5930422O12Rik	chr8	+	33428709	33429548	840	protein_coding	RIKEN_cDNA_5930422O12_gene
DSS: G2019S vs WTOE	0.2561	2.48e-06	0.0036948	Pcdhb11	chr18	+	37421418	37425032	3615	protein_coding	protocadherin_beta_11
DSS: G2019S vs WTOE	-0.2173	1.15e-05	0.010461	Nkain3	chr4	-	20118874	20778866	4567	protein_coding	Na+/K+_transporting_ATPase_interacting_3
DSS: G2019S vs WTOE	0.28268	7.25e-08	0.0001376	Scoc	chr8	-	83434493	83458391	1931	protein_coding	short_coiled-coil_protein
DSS: G2019S vs WTOE	-0.097262	4.6e-07	0.0007997	Gm7335	chr17	-	37713552	37713924	373	pseudogene	predicted_gene_7335
DSS: G2019S vs WTOE	-0.33499	1.84e-14	6.41e-11	2610005L07Rik	chr8	-	20385782	20424814	4009	pseudogene	RIKEN_cDNA_2610005L07_gene
DSS: G2019S vs WTOE	-0.2063	5.68e-05	0.039546	6820431F20Rik	chr8	-	20262613	20297432	4659	pseudogene	RIKEN_cDNA_6820431F20_gene
DSS: G2019S vs WTOE	0.18873	8.87e-06	0.0088202	A530017D24Rik	chr11	-	61864568	61868058	2315	lincRNA	RIKEN_cDNA_A530017D24_gene
DSS: G2019S vs WTOE	-0.53206	4.16e-24	2.17e-20	Gm10557	chr18	-	4198216	4198969	750	pseudogene	predicted_gene_10557
DSS: G2019S vs WTOE	-0.39949	2.34e-12	6.97e-09	AI429214	chr8	+	36993575	36995531	1957	protein_coding	expressed_sequence_AI429214
DSS: G2019S vs WTOE	-0.22127	1.19e-06	0.0019072	Gm6483	chr8	+	19682268	19698275	4572	protein_coding	predicted_gene_6483
DSS: G2019S vs WTOE	-0.19312	4.08e-06	0.0050157	RP24-139E15.2	chr1	-	86014403	86015886	1484	pseudogene	predicted_gene_18180
WTOE: DSS vs H2O	0.23469	0.00010244	0.048441	Arl5b	chr2	+	15049395	15082456	6939	protein_coding	ADP-ribosylation_factor-like_5B
WTOE: DSS vs H2O	0.18096	6.2524e-05	0.039772	Usp15	chr10	-	123113244	123196935	3227	protein_coding	ubiquitin_specific_peptidase_15
WTOE: DSS vs H2O	0.29841	9.357e-07	0.0061943	Osbpl8	chr10	+	111164802	111297247	7152	protein_coding	oxysterol_binding_protein-like_8
WTOE: DSS vs H2O	0.37694	9.0643e-06	0.015953	Arc	chr15	-	74669083	74672570	3055	protein_coding	activity_regulated_cytoskeletal-associated_protein
WTOE: DSS vs H2O	-0.36967	3.8495e-05	0.039333	Adcyap1	chr17	+	93199422	93205485	2088	protein_coding	adenylate_cyclase_activating_polypeptide_1
WTOE: DSS vs H2O	-0.14666	3.4085e-05	0.039333	Pitpnm1	chr19	+	4099998	4113965	4981	protein_coding	phosphatidylinositol_transfer_protein_membrane-associated_1
WTOE: DSS vs H2O	0.22499	9.3863e-05	0.047798	Slk	chr19	+	47579678	47645246	7278	protein_coding	STE20-like_kinase
WTOE: DSS vs H2O	-0.16893	8.2697e-05	0.043953	Pcyt2	chr11	-	120610087	120617936	1881	protein_coding	phosphate_cytidylyltransferase_2_ethanolamine
WTOE: DSS vs H2O	-0.22037	8.8051e-06	0.015953	Aspscr1	chr11	+	120672973	120709447	2061	protein_coding	alveolar_soft_part_sarcoma_chromosome_region_candidate_1_(human)
WTOE: DSS vs H2O	0.16734	4.7879e-05	0.039333	Kif3b	chr2	+	153291413	153333390	5635	protein_coding	kinesin_family_member_3B
WTOE: DSS vs H2O	0.182	7.8822e-06	0.015953	Trim2	chr3	-	84160439	84305446	7428	protein_coding	tripartite_motif-containing_2
WTOE: DSS vs H2O	-0.3536	5.6801e-05	0.039772	Pitx2	chr3	+	129199878	129219591	2843	protein_coding	paired-like_homeodomain_transcription_factor_2
WTOE: DSS vs H2O	0.3484	4.1082e-05	0.039333	Abca4	chr3	+	122044443	122180061	7265	protein_coding	ATP-binding_cassette_sub-family_A_(ABC1)_member_4
WTOE: DSS vs H2O	0.18912	5.802e-05	0.039772	Tmem106b	chr6	+	13069759	13089269	6002	protein_coding	transmembrane_protein_106B
WTOE: DSS vs H2O	-0.18946	9.6395e-06	0.015953	Unc45a	chr7	-	80325292	80341005	3635	protein_coding	unc-45_homolog_A_(C._elegans)
WTOE: DSS vs H2O	0.33791	4.6268e-05	0.039333	Il10ra	chr9	-	45253837	45269149	3498	protein_coding	interleukin_10_receptor_alpha
WTOE: DSS vs H2O	0.36263	8.2994e-05	0.043953	Dusp5	chr19	+	53529109	53542431	2473	protein_coding	dual_specificity_phosphatase_5
WTOE: DSS vs H2O	0.21091	6.3562e-05	0.039772	Fnip1	chr11	+	54438199	54518235	6255	protein_coding	folliculin_interacting_protein_1
WTOE: DSS vs H2O	-0.33632	2.4225e-05	0.034102	Rtkn2	chr10	+	67979570	68059740	4432	protein_coding	rhotekin_2
WTOE: DSS vs H2O	0.30361	2.5756e-05	0.034102	Slitrk4	chrX	-	64264885	64276996	8494	protein_coding	SLIT_and_NTRK-like_family_member_4
WTOE: DSS vs H2O	-0.42047	5.0975e-06	0.015953	Dmrta2	chr4	+	109978053	109983687	2922	protein_coding	doublesex_and_mab-3_related_transcription_factor_like_family_A2
WTOE: DSS vs H2O	0.26445	5.0305e-05	0.039333	Frmpd4	chrX	-	167471309	168577231	8607	protein_coding	FERM_and_PDZ_domain_containing_4
WTOE: DSS vs H2O	0.34165	4.824e-06	0.015953	Ppp1r1b	chr11	+	98348404	98357796	2001	protein_coding	protein_phosphatase_1_regulatory_(inhibitor)_subunit_1B
WTOE: DSS vs H2O	0.48972	3.6967e-08	0.00048945	Sema3e	chr5	+	14025276	14256689	6820	protein_coding	sema_domain_immunoglobulin_domain_(Ig)_short_basic_domain_secreted_(semaphorin)_3E
WTOE: DSS vs H2O	0.32436	5.0503e-05	0.039333	Brwd3	chrX	-	108737016	108834372	11619	protein_coding	bromodomain_and_WD_repeat_domain_containing_3
WTOE: DSS vs H2O	0.19747	7.7255e-05	0.043953	Nrxn3	chr12	+	88722876	90334935	7922	protein_coding	neurexin_III
WTOE: DSS vs H2O	-0.15307	6.6087e-05	0.039772	Dazap1	chr10	+	80261486	80288408	2081	protein_coding	DAZ_associated_protein_1
WTOE: DSS vs H2O	0.25829	9.8105e-05	0.048108	Zfp955b	chr17	+	33289649	33303196	1638	protein_coding	zinc_finger_protein_955B
